# Supplementary material for: Lyme Disease Patient Trajectories Learned from Electronic Medical Data for Stratification of Disease Risk and Therapeutic Response
Source: Sci Rep. 2019 Mar 14;9:4460. doi: 10.1038/s41598-019-41128-x (PMC6418311; doi:10.1038/s41598-019-41128-x)
Supplement: Supplementary file 2 — Supplementary Table 1 [file 41598_2019_41128_MOESM2_ESM.xlsx]

## Sheet: Sheet1
Time (year)	Direction	Disease (CCS)	ICD-9	Disease (ICD-9, short description)	Disease (ICD9, full description)	Lyme First	Disease First	Same Time	p value (binomial)	Prob. (binomial)	p value (logistic regression)	OR (logistic regression)	in_table1
2	-	Otitis media and related conditions	381.4	Nonsupp otitis media nos	Nonsuppurative otitis media not specified as acute or chronic	0	4	0	0.0625	1	-	-	0
2	-	Other ear and sense organ disorders	380.23	Chr otitis externa nec	Other chronic otitis externa	5	12	0	0.0717316	0.705882	-	-	0
2	-	Nonspecific chest pain	786.51	Precordial pain	Precordial pain	2	9	1	0.072998	0.75	3.16e-07	2.7151	0
2	-	Other female genital disorders	629.9	Female genital dis nos	Unspecified disorder of female genital organs	0	4	0	0.0625	1	-	-	0
2	-	Early or threatened labor	644.03	Thrt prem labor-antepart	Threatened premature labor antepartum	0	5	0	0.03125	1	-	-	0
2	-	Early or threatened labor	644.13	Threat labor nec-antepar	Other threatened labor antepartum	1	6	0	0.0625	0.857143	-	-	0
2	-	Other complications of birth; puerperium affecting management of mother	V23.9	Suprv high-risk preg nos	Supervision of unspecified high-risk pregnancy	0	4	0	0.0625	1	-	-	0
2	-	Rehabilitation care; fitting of prostheses; and adjustment of devices	V57.1	Physical therapy nec	Care involving other physical therapy	2	9	0	0.0327148	0.818182	8.84e-05	2.32835	0
2	-	Administrative/social admission	V65.44	Hiv counseling	Human immunodeficiency virus (hiv) counseling	1	6	0	0.0625	0.857143	-	-	1
2	-	Other screening for suspected conditions (not mental disorders or infectious disease)	V76.44	Screen malig prostate	Screening for malignant neoplasms of the prostate	6	19	4	0.068023	0.655172	6.82e-37	5.22524	0
2	-	Developmental disorders	307.9	Special symptom necnos	Other and unspecified special symptoms or syndromes not elsewhere classified	0	4	0	0.0625	1	-	-	0
2	+	Other and unspecified benign neoplasm	V12.72	Hx colonic polyps	Personal history of colonic polyps	9	1	1	0.0327148	0.818182	2.93e-20	3.98869	0
2	+	Inflammation; infection of eye (except that caused by tuberculosis or sexually transmitteddisease)	373.00	Blepharitis nos	Blepharitis unspecified	10	2	1	0.0461426	0.769231	3.09e-14	3.76256	0
2	+	Other circulatory disease	V12.59	Hx-circ disorder nec	Personal history of other diseases of circulatory system not elsewhere classified	4	0	0	0.0625	1	-	-	0
2	+	Other upper respiratory infections	460	Acute nasopharyngitis	Acute nasopharyngitis (common cold)	4	0	0	0.0625	1	-	-	0
2	+	Other upper respiratory infections	464.00	Acute laryngitis- w/o obstr	Acute laryngitis without obstruction	8	1	0	0.0195312	0.888889	-	-	0
2	+	Other upper respiratory infections	465.9	Acute uri nos	Acute upper respiratory infections of unspecified site	57	38	3	0.0646463	0.581633	5.95e-87	4.38324	0
2	+	Other upper respiratory disease	477.2	Allerg rhinitis-cat/dog	Allergic rhinitis due to animal (cat) (dog) hair and dander	7	0	1	0.0351562	0.875	1.88e-13	5.52907	0
2	+	Other upper respiratory disease	477.0	Rhinitis due to pollen	Allergic rhinitis due to pollen	11	3	0	0.0286865	0.785714	1.13e-11	3.59554	0
2	+	Other diseases of kidney and ureters	593.2	Cyst of kidney- acquired	Cyst of kidney acquired	4	0	0	0.0625	1	-	-	0
2	+	Genitourinary symptoms and ill-defined conditions	599.72	Microscopic hematuria	Microscopic hematuria	6	0	1	0.0625	0.857143	9.71e-11	2.95375	0
2	+	Nonmalignant breast conditions	611.79	Symptoms in breast nec	Other signs and symptoms in breast	4	0	0	0.0625	1	-	-	0
2	+	Nonmalignant breast conditions	793.80	Unspecified abnormal mammogram	Unspecified (abnormal) mammogram	11	4	0	0.0592346	0.733333	2.33e-10	2.68041	0
2	+	Previous C-section	654.21	Prev c-sect nos-deliver	Previous cesarean delivery with delivery with or without antepartum condition	4	0	0	0.0625	1	-	-	0
2	+	Other skin disorders	709.2	Scar & fibrosis of skin	Scar conditions and fibrosis of skin	14	3	1	0.0154419	0.777778	1.01e-20	3.96749	0
2	+	Spondylosis; intervertebral disc disorders; other back problems	724.02	Spinal stenosis-lumbar	Spinal stenosis of lumbar region without neurogenic claudication	7	1	1	0.0898438	0.777778	0.0305	1.55221	0
2	+	Open wounds of extremities	891.0	Open wnd knee/leg/ankle	Open wound of knee leg (except thigh) and ankle without complication	4	0	0	0.0625	1	-	-	0
2	+	Open wounds of extremities	883.0	Open wound of finger	Open wound of fingers without complication	7	0	0	0.0078125	1	-	-	0
2	+	Abdominal pain	789.07	Abdom pain generalized	Abdominal pain generalized	11	3	0	0.0286865	0.785714	-	-	0
2	+	Allergic reactions	692.74	Oth chron solar dermati	Other chronic dermatitis due to solar radiation	15	5	0	0.0206947	0.75	2.46e-34	4.87266	0
2	+	Medical examination/evaluation	V72.84	Unspec pre-op examination	Pre-operative examination unspecified	33	13	7	0.0491853	0.622642	1.4e-47	3.74531	0
2	+	Other screening for suspected conditions (not mental disorders or infectious disease)	V76.12	Ot scrn mammogram	Other screening mammogram	23	10	4	0.0938708	0.621622	1.18e-28	2.96887	0
5	-	HIV infection	V08	Hiv positive nos	Asymptomatic human immunodeficiency virus (hiv) infection status	0	21	8	0.0120598	0.724138	1.8e-05	2.16705	1
5	-	Immunizations and screening for infectious disease	V06.4	Vac-measle-mumps-rubella	Need for prophylactic vaccination with measles-mumps-rubella (mmr) vaccine	4	13	0	0.0245209	0.764706	-	-	0
5	-	Immunizations and screening for infectious disease	V03.81	Vaccin for hemoph influenza	Need for prophylactic vaccination and inoculation against hemophilus influenza type b [hib]	4	10	0	0.0897827	0.714286	-	-	0
5	-	Other and unspecified benign neoplasm	216.3	Benign neo skin face nec	Benign neoplasm of skin of other and unspecified parts of face	0	5	0	0.03125	1	-	-	0
5	-	Coronary atherosclerosis and other heart disease	414.00	Coronary athero nos	Coronary atherosclerosis of unspecified type of vessel native or graft	25	60	14	0.0219376	0.606061	0.111	0.851769	1
5	-	Nonspecific chest pain	786.51	Precordial pain	Precordial pain	3	20	1	0.00077194	0.833333	3.16e-07	2.7151	0
5	-	Other upper respiratory infections	464.4	Croup	Croup	0	4	0	0.0625	1	-	-	0
5	-	Other upper respiratory infections	465.8	Acute uri mult sites nec	Acute upper respiratory infections of other multiple sites	2	7	0	0.0898438	0.777778	-	-	0
5	-	Other liver diseases	571.6	Biliary cirrhosis	Biliary cirrhosis	0	4	0	0.0625	1	-	-	0
5	-	Other male genital disorders	607.89	Disorder of penis nec	Other specified disorders of penis	1	6	0	0.0625	0.857143	-	-	0
5	-	Menstrual disorders	626.9	Menstrual disorder nos	Unspecified disorders of menstruation and other abnormal bleeding from female genital tract	0	4	0	0.0625	1	-	-	0
5	-	Early or threatened labor	644.13	Threat labor nec-antepar	Other threatened labor antepartum	1	10	0	0.00585938	0.909091	-	-	0
5	-	Early or threatened labor	644.03	Thrt prem labor-antepart	Threatened premature labor antepartum	1	6	0	0.0625	0.857143	-	-	0
5	-	Skin and subcutaneous tissue infections	682.0	Cellulitis of face	Cellulitis and abscess of face	0	4	0	0.0625	1	-	-	0
5	-	Osteoarthritis	715.09	General osteoarthrosis	Osteoarthrosis generalized involving multiple sites	0	4	0	0.0625	1	-	-	0
5	-	Spondylosis; intervertebral disc disorders; other back problems	721.1	Cerv spondyl w myelopath	Cervical spondylosis with myelopathy	2	10	2	0.0897827	0.714286	-	-	0
5	-	Rehabilitation care; fitting of prostheses; and adjustment of devices	V57.1	Physical therapy nec	Care involving other physical therapy	4	14	0	0.0154419	0.777778	8.84e-05	2.32835	0
5	-	Administrative/social admission	V65.44	Hiv counseling	Human immunodeficiency virus (hiv) counseling	4	10	0	0.0897827	0.714286	-	-	1
5	-	Administrative/social admission	V20.2	Routin child health exam	Routine infant or child health check	16	49	4	0.000318086	0.710145	0.0131	2.07894	1
5	-	Other screening for suspected conditions (not mental disorders or infectious disease)	V76.44	Screen malig prostate	Screening for malignant neoplasms of the prostate	18	44	4	0.00460524	0.666667	6.82e-37	5.22524	0
5	-	Developmental disorders	315.39	Speechlanguage dis nec	Other developmental speech disorder	0	4	0	0.0625	1	-	-	0
5	+	Mycoses	112.3	Cutaneous candidiasis	Candidiasis of skin and nails	8	2	0	0.0546875	0.8	-	-	0
5	+	Immunizations and screening for infectious disease	V03.7	Tetanus toxoid inoculat	Need for prophylactic vaccination with tetanus toxoid alone	6	1	0	0.0625	0.857143	-	-	0
5	+	Immunizations and screening for infectious disease	V73.89	Screen for oth spec viral dis	Other specified viral diseases	50	13	8	0.000383382	0.704225	3.46e-33	3.80782	0
5	+	Immunizations and screening for infectious disease	V05.9	Vaccin for singl dis nos	Need for prophylactic vaccination and inoculation against unspecified single disease	32	18	1	0.0459573	0.627451	3.11e-43	7.3868	0
5	+	Immunizations and screening for infectious disease	V06.1	Vaccin for dtp	Need for prophylactic vaccination with diphtheria-tetanus-pertussis combined [dtp] [dtap] vaccine	87	50	3	0.00255128	0.621429	4.51e-39	3.56421	0
5	+	Immunizations and screening for infectious disease	V74.5	Screen for veneral dis	Screening examination for venereal disease	32	15	6	0.0844889	0.603774	3.25e-07	2.08457	0
5	+	Cancer of rectum and anus	796.71	Pap smear anus w asc-us	Papanicolaou smear of anus with atypical squamous cells of undetermined significance (asc-us)	6	0	0	0.015625	1	-	-	0
5	+	Other non-epithelial cancer of skin	173.41	Bsl cell ca scalp/skn nk	Basal cell carcinoma of scalp and skin of neck	5	0	0	0.03125	1	-	-	0
5	+	Other non-epithelial cancer of skin	173.51	Basal cell ca skin trunk	Basal cell carcinoma of skin of trunk except scrotum	5	0	0	0.03125	1	-	-	0
5	+	Other non-epithelial cancer of skin	V10.83	Hx-skin malignancy nec	Personal history of other malignant neoplasm of skin	27	12	1	0.0192387	0.675	9.76e-12	3.11339	0
5	+	Maintenance chemotherapy; radiotherapy	V58.12	Immunotherapy encounter	Encounter for antineoplastic immunotherapy	7	0	0	0.0078125	1	-	-	0
5	+	Other and unspecified benign neoplasm	V12.72	Hx colonic polyps	Personal history of colonic polyps	32	13	1	0.0056758	0.695652	2.93e-20	3.98869	0
5	+	Thyroid disorders	794.5	Abn thyroid funct study	Nonspecific abnormal results of function study of thyroid	9	1	1	0.0327148	0.818182	-	-	0
5	+	Diabetes mellitus without complication	790.21	Impaired fasting glucose	Impaired fasting glucose	8	1	0	0.0195312	0.888889	-	-	0
5	+	Diabetes mellitus without complication	790.29	Other abnormal glucose	Other abnormal glucose	58	25	9	0.00801014	0.630435	1.14e-24	2.97954	0
5	+	Other endocrine disorders	255.9	Adrenal disorder nos	Unspecified disorder of adrenal glands	4	0	0	0.0625	1	-	-	0
5	+	Nutritional deficiencies	268.9	Vitamin d deficiency nos	Unspecified vitamin d deficiency	203	124	36	0.0136784	0.559229	1.65e-177	5.62158	1
5	+	Immunity disorders	279.00	Hypogammaglobulinem nos	Hypogammaglobulinemia unspecified	9	1	2	0.072998	0.75	-	-	0
5	+	Other nutritional; endocrine; and metabolic disorders	V85.0	Bmi less than 19	Body mass index less than 19 adult	4	0	0	0.0625	1	-	-	0
5	+	Other nutritional; endocrine; and metabolic disorders	275.2	Dis magnesium metabolism	Disorders of magnesium metabolism	8	1	0	0.0195312	0.888889	-	-	0
5	+	Other nutritional; endocrine; and metabolic disorders	783.7	Adult failure to thrive	Adult failure to thrive	7	1	0	0.0351562	0.875	-	-	0
5	+	Paralysis	780.72	Functional quadriplegia	Functional quadriplegia	6	0	0	0.015625	1	-	-	0
5	+	Cataract	366.16	Senile nuclear cataract	Senile nuclear sclerosis	15	1	1	0.00117493	0.882353	0.00886	1.81169	1
5	+	Cataract	V43.1	Lens replacement nec	Lens replaced by other means	10	1	1	0.0192871	0.833333	-	-	1
5	+	Cataract	366.9	Cataract nos	Unspecified cataract	40	18	7	0.0408408	0.615385	6.76e-27	3.85654	1
5	+	Glaucoma	365.01	Opn angl w borderln find	Open angle with borderline findings low risk	5	0	0	0.03125	1	-	-	0
5	+	Blindness and vision defects	367.9	Refraction disorder nos	Unspecified disorder of refraction and accommodation	6	1	0	0.0625	0.857143	-	-	1
5	+	Blindness and vision defects	367.4	Presbyopia	Presbyopia	7	2	0	0.0898438	0.777778	-	-	1
5	+	Blindness and vision defects	367.1	Myopia	Myopia	12	4	0	0.0384064	0.75	-	-	1
5	+	Inflammation; infection of eye (except that caused by tuberculosis or sexually transmitteddisease)	373.00	Blepharitis nos	Blepharitis unspecified	31	2	1	3.83006e-07	0.911765	3.09e-14	3.76256	0
5	+	Inflammation; infection of eye (except that caused by tuberculosis or sexually transmitteddisease)	373.11	Hordeolum externum	Hordeolum externum	6	1	0	0.0625	0.857143	-	-	0
5	+	Other eye disorders	379.91	Pain in or around eye	Pain in or around eye	7	0	0	0.0078125	1	-	-	1
5	+	Other eye disorders	372.72	Conjunctival hemorrhage	Conjunctival hemorrhage	7	0	1	0.0351562	0.875	-	-	1
5	+	Other eye disorders	379.21	Vitreous degeneration	Vitreous degeneration	7	1	1	0.0898438	0.777778	-	-	1
5	+	Otitis media and related conditions	381.01	Ac serous otitis media	Acute serous otitis media	5	0	0	0.03125	1	-	-	0
5	+	Conditions associated with dizziness or vertigo	386.11	Benign parxysmal vertigo	Benign paroxysmal positional vertigo	15	3	1	0.00960541	0.789474	3.1e-09	3.70683	0
5	+	Other ear and sense organ disorders	389.21	Mixed hearing lossunilt	Mixed hearing loss unilateral	6	0	0	0.015625	1	-	-	0
5	+	Other ear and sense organ disorders	388.31	Subjective tinnitus	Subjective tinnitus	9	1	1	0.0327148	0.818182	-	-	0
5	+	Other ear and sense organ disorders	389.10	Sensorneur hear loss nos	Sensorineural hearing loss unspecified	11	4	0	0.0592346	0.733333	-	-	0
5	+	Other nervous system disorders	338.3	Neoplasm related pain	Neoplasm related pain (acute) (chronic)	4	0	0	0.0625	1	-	-	0
5	+	Other nervous system disorders	781.3	Lack of coordination	Lack of coordination	7	1	0	0.0351562	0.875	-	-	0
5	+	Other nervous system disorders	338.29	Chronic pain nec	Other chronic pain	17	4	4	0.0538761	0.68	2.12e-06	2.37227	0
5	+	Other and ill-defined cerebrovascular disease	437.9	Cerebrovasc disease nos	Unspecified cerebrovascular disease	6	0	0	0.015625	1	-	-	0
5	+	Late effects of cerebrovascular disease	438.20	Late eff cvd hemipleg nos	Hemiplegia affecting unspecified side	4	0	0	0.0625	1	-	-	0
5	+	Aortic; peripheral; and visceral artery aneurysms	441.4	Abdom aortic aneurysm	Abdominal aneurysm without rupture	4	0	0	0.0625	1	-	-	0
5	+	Other circulatory disease	V12.59	Hx-circ disorder nec	Personal history of other diseases of circulatory system not elsewhere classified	6	0	0	0.015625	1	-	-	0
5	+	Other circulatory disease	448.1	Nevus- non-neoplastic	Nevus non-neoplastic	23	3	1	0.000155374	0.851852	2.16e-13	4.19268	0
5	+	Pneumonia (except that caused by tuberculosis or sexually transmitted disease)	482.9	Bacterial pneumonia nos	Bacterial pneumonia unspecified	6	0	1	0.0625	0.857143	-	-	0
5	+	Acute bronchitis	466.0	Acute bronchitis	Acute bronchitis	36	16	3	0.0150145	0.654545	4.62e-21	3.55162	1
5	+	Other upper respiratory infections	464.00	Acute laryngitis- w/o obstr	Acute laryngitis without obstruction	10	3	0	0.0461426	0.769231	-	-	0
5	+	Other upper respiratory infections	784.91	Postnasal drip	Postnasal drip	33	17	3	0.0491853	0.622642	8.75e-33	5.11717	0
5	+	Other upper respiratory infections	465.9	Acute uri nos	Acute upper respiratory infections of unspecified site	120	93	3	0.0586946	0.555556	5.95e-87	4.38324	0
5	+	Asthma	493.10	Int asthma w/o stat asth	Intrinsic asthma unspecified	5	0	0	0.03125	1	-	-	0
5	+	Asthma	493.00	Ext asthma w/o stat asth	Extrinsic asthma unspecified	27	10	6	0.0631447	0.627907	1.6e-16	3.24931	0
5	+	Other lower respiratory disease	517.8	Lung involv in oth dis	Lung involvement in other diseases classified elsewhere	5	0	0	0.03125	1	-	-	0
5	+	Other lower respiratory disease	786.30	Hemoptysis nos	Hemoptysis unspecified	7	0	1	0.0351562	0.875	-	-	0
5	+	Other upper respiratory disease	784.1	Throat pain	Throat pain	9	0	0	0.00195312	1	-	-	0
5	+	Other upper respiratory disease	478.79	Disease of larynx nec	Other diseases of larynx	15	3	0	0.00376892	0.833333	-	-	0
5	+	Other upper respiratory disease	477.2	Allerg rhinitis-cat/dog	Allergic rhinitis due to animal (cat) (dog) hair and dander	14	4	1	0.0317841	0.736842	1.88e-13	5.52907	0
5	+	Other upper respiratory disease	784.49	Voice disturbance nec	Other voice and resonance disorders	12	5	0	0.0717316	0.705882	-	-	0
5	+	Other upper respiratory disease	477.0	Rhinitis due to pollen	Allergic rhinitis due to pollen	19	10	0	0.068023	0.655172	1.13e-11	3.59554	0
5	+	Diseases of mouth; excluding dental	528.5	Diseases of lips	Diseases of lips	4	0	0	0.0625	1	-	-	0
5	+	Anal and rectal conditions	565.0	Anal fissure	Anal fissure	10	3	1	0.0897827	0.714286	-	-	1
5	+	Gastrointestinal hemorrhage	578.1	Melena	Blood in stool	18	5	0	0.00531101	0.782609	7.03e-07	2.63265	0
5	+	Other gastrointestinal disorders	V12.79	Hx gi dx nec	Personal history of other specified digestive system diseases	11	1	1	0.0112305	0.846154	-	-	0
5	+	Other gastrointestinal disorders	564.09	Other constipation	Other constipation	9	2	1	0.072998	0.75	-	-	0
5	+	Other gastrointestinal disorders	787.20	Dysphagia nos	Dysphagia unspecified	23	5	9	0.0938708	0.621622	8.17e-07	2.17129	0
5	+	Acute and unspecified renal failure	584.9	Acute renal failure nos	Acute kidney failure unspecified	15	2	4	0.0391769	0.714286	0.0962	0.703226	0
5	+	Other diseases of kidney and ureters	593.2	Cyst of kidney- acquired	Cyst of kidney acquired	6	1	0	0.0625	0.857143	-	-	0
5	+	Genitourinary symptoms and ill-defined conditions	599.69	Urinary obstruction nec	Urinary obstruction not elsewhere specified	5	0	0	0.03125	1	-	-	0
5	+	Genitourinary symptoms and ill-defined conditions	788.21	Incomplete bladder emptying	Incomplete bladder emptying	8	0	1	0.0195312	0.888889	-	-	0
5	+	Genitourinary symptoms and ill-defined conditions	788.62	Slowing of urine stream	Slowing of urinary stream	8	2	0	0.0546875	0.8	-	-	0
5	+	Genitourinary symptoms and ill-defined conditions	788.64	Urinary hesitancy	Urinary hesitancy	11	2	1	0.0286865	0.785714	-	-	0
5	+	Genitourinary symptoms and ill-defined conditions	788.31	Urge incontinence	Urge incontinence	16	4	2	0.0262394	0.727273	7.01e-09	3.41553	0
5	+	Genitourinary symptoms and ill-defined conditions	599.71	Gross hematuria	Gross hematuria	10	3	1	0.0897827	0.714286	-	-	0
5	+	Genitourinary symptoms and ill-defined conditions	788.20	Retention of urine unspecifed	Retention of urine unspecified	25	8	2	0.00833692	0.714286	0.0181	1.50536	0
5	+	Genitourinary symptoms and ill-defined conditions	599.72	Microscopic hematuria	Microscopic hematuria	26	10	1	0.0100369	0.702703	9.71e-11	2.95375	0
5	+	Genitourinary symptoms and ill-defined conditions	788.43	Nocturia	Nocturia	41	15	3	0.00189685	0.694915	5.16e-20	3.48735	0
5	+	Genitourinary symptoms and ill-defined conditions	788.63	Urgency of urination	Urgency of urination	25	11	3	0.0540645	0.641026	1.01e-12	3.30341	0
5	+	Genitourinary symptoms and ill-defined conditions	788.1	Dysuria	Dysuria	35	19	5	0.0962632	0.59322	9.93e-15	2.72581	0
5	+	Nonmalignant breast conditions	611.9	Breast disorder nos	Unspecified breast disorder	9	2	0	0.0327148	0.818182	-	-	1
5	+	Nonmalignant breast conditions	611.79	Symptoms in breast nec	Other signs and symptoms in breast	9	2	0	0.0327148	0.818182	-	-	1
5	+	Nonmalignant breast conditions	793.80	Unspecified abnormal mammogram	Unspecified (abnormal) mammogram	28	12	0	0.0082945	0.7	2.33e-10	2.68041	1
5	+	Prolapse of female genital organs	618.04	Rectocele	Rectocele	4	0	0	0.0625	1	-	-	0
5	+	Menstrual disorders	626.4	Irregular menstruation	Irregular menstrual cycle	12	2	3	0.0717316	0.705882	0.0317	1.65004	0
5	+	Other complications of birth; puerperium affecting management of mother	655.93	Fetal abnorm nos-antepar	Unspecified suspected fetal abnormality affecting management of mother antepartum condition or complication	5	0	0	0.03125	1	-	-	0
5	+	Normal pregnancy and/or delivery	V24.2	Rout postpart follow-up	Routine postpartum follow-up	9	2	0	0.0327148	0.818182	-	-	0
5	+	Normal pregnancy and/or delivery	V22.0	Supervis normal 1st preg	Supervision of normal first pregnancy	15	6	0	0.0391769	0.714286	0.0466	0.660305	0
5	+	Skin and subcutaneous tissue infections	681.9	Cellulitis of digit nos	Cellulitis and abscess of unspecified digit	6	1	0	0.0625	0.857143	-	-	0
5	+	Other inflammatory condition of skin	698.0	Pruritus ani	Pruritus ani	5	0	0	0.03125	1	-	-	0
5	+	Other inflammatory condition of skin	695.89	Erythematous cond nec	Other specified erythematous conditions	9	2	0	0.0327148	0.818182	-	-	0
5	+	Other skin disorders	709.09	Other skin disorders	Other dyschromia	16	6	0	0.0262394	0.727273	4.9e-07	2.88857	0
5	+	Other skin disorders	709.2	Scar & fibrosis of skin	Scar conditions and fibrosis of skin	33	13	1	0.00397136	0.702128	1.01e-20	3.96749	0
5	+	Osteoarthritis	715.34	Loc osteoarth nos-hand	Osteoarthrosis localized not specified whether primary or secondary involving hand	4	0	0	0.0625	1	-	-	0
5	+	Other non-traumatic joint disorders	719.03	Joint effusion-forearm	Effusion of forearm joint	4	0	0	0.0625	1	-	-	0
5	+	Other non-traumatic joint disorders	716.97	Arthropathy nos-ankle	Unspecified arthropathy involving ankle and foot	7	1	0	0.0351562	0.875	-	-	0
5	+	Spondylosis; intervertebral disc disorders; other back problems	724.02	Spinal stenosis-lumbar	Spinal stenosis of lumbar region without neurogenic claudication	16	6	1	0.0465698	0.695652	0.0305	1.55221	0
5	+	Spondylosis; intervertebral disc disorders; other back problems	721.3	Lumbosacral spondylosis	Lumbosacral spondylosis without myelopathy	17	5	3	0.0538761	0.68	0.00163	1.87012	0
5	+	Spondylosis; intervertebral disc disorders; other back problems	724.4	Lumbosacral neuritis nos	Thoracic or lumbosacral neuritis or radiculitis unspecified	28	10	8	0.0919624	0.608696	4.75e-05	1.83186	0
5	+	Spondylosis; intervertebral disc disorders; other back problems	723.1	Cervicalgia	Cervicalgia	47	26	7	0.0728177	0.5875	3e-20	2.87571	0
5	+	Spondylosis; intervertebral disc disorders; other back problems	724.5	Backache nos	Backache unspecified	62	40	6	0.0742882	0.574074	1.82e-25	2.76777	0
5	+	Acquired foot deformities	727.1	Bunion	Bunion	4	0	0	0.0625	1	-	-	0
5	+	Other connective tissue disease	729.89	Muscskel sympt limb nec	Other musculoskeletal symptoms referable to limbs	9	1	2	0.072998	0.75	-	-	0
5	+	Other connective tissue disease	726.5	Enthesopathy of hip	Enthesopathy of hip region	14	6	0	0.0576591	0.7	4.93e-11	4.01905	0
5	+	Other connective tissue disease	728.71	Plantar fibromatosis	Plantar fascial fibromatosis	17	7	1	0.0538761	0.68	2.05e-18	5.36389	0
5	+	Other connective tissue disease	728.87	Muscle weakness	Muscle weakness (generalized)	17	5	3	0.0538761	0.68	3.82e-07	2.64808	0
5	+	Other connective tissue disease	729.5	Pain in limb	Pain in limb	89	58	9	0.0461884	0.570513	5.23e-36	2.84232	0
5	+	Other fractures	805.8	Vertebral fx nos-closed	Closed fracture of unspecified part of vertebral column without spinal cord injury	4	0	0	0.0625	1	-	-	0
5	+	Sprains and strains	848.9	Sprain nos	Unspecified site of sprain and strain	4	0	0	0.0625	1	-	-	0
5	+	Sprains and strains	842.10	Sprain of hand nos	Sprain of unspecified site of hand	5	0	0	0.03125	1	-	-	0
5	+	Sprains and strains	847.2	Sprain lumbar region	Sprain lumbar region	10	4	0	0.0897827	0.714286	-	-	0
5	+	Open wounds of head; neck; and trunk	873.42	Open wound of forehead	Open wound of forehead uncomplicated	4	0	0	0.0625	1	-	-	1
5	+	Open wounds of extremities	883.0	Open wound of finger	Open wound of fingers without complication	11	1	0	0.00317383	0.916667	-	-	1
5	+	Complications of surgical procedures or medical care	458.29	Other iatrogenic hypotension	Other iatrogenic hypotension	4	0	0	0.0625	1	-	-	0
5	+	Other injuries and conditions due to external causes	959.01	Head injury- unspec	Other and unspecified injury to head	15	6	0	0.0391769	0.714286	0.0246	1.66043	0
5	+	Shock	785.52	Septic shock	Septic shock	4	0	0	0.0625	1	-	-	0
5	+	Allergic reactions	692.79	Solar dermatitis nec	Other dermatitis due to solar radiation	31	6	0	2.06288e-05	0.837838	1.48e-25	5.44291	0
5	+	Administrative/social admission	V68.1	Issue repeat prescript	Issue of repeat prescriptions	4	0	0	0.0625	1	-	-	1
5	+	Medical examination/evaluation	V72.61	Antibody response exam	Antibody response examination	5	0	0	0.03125	1	-	-	0
5	+	Medical examination/evaluation	V72.84	Unspec pre-op examination	Pre-operative examination unspecified	87	39	7	0.000238611	0.654135	1.4e-47	3.74531	0
5	+	Other aftercare	V66.7	Palliative care	Encounter for palliative care	6	0	1	0.0625	0.857143	-	-	0
5	+	Other aftercare	V58.65	Long-term (current) use of steroids	Long-term (current) use of steroids	9	3	0	0.072998	0.75	-	-	0
5	+	Other aftercare	V58.61	Longterm use anticoag	Long-term (current) use of anticoagulants	24	12	2	0.0716533	0.631579	0.0178	1.47025	0
5	+	Other screening for suspected conditions (not mental disorders or infectious disease)	V81.2	Screen cardiovasc nec	Screening for other and unspecified cardiovascular conditions	10	4	0	0.0897827	0.714286	-	-	0
5	+	Other screening for suspected conditions (not mental disorders or infectious disease)	V77.1	Screen diabetes mellitus	Screening for diabetes mellitus	14	5	2	0.0946236	0.666667	1.35e-06	2.83281	0
5	+	Other screening for suspected conditions (not mental disorders or infectious disease)	V76.12	Ot scrn mammogram	Other screening mammogram	73	39	4	0.00341582	0.62931	1.18e-28	2.96887	0
5	+	Residual codes; unclassified	799.3	Debility nos	Debility unspecified	13	0	0	0.00012207	1	-	-	0
5	+	Residual codes; unclassified	V50.1	Plastic surgery nec	Other plastic surgery for unacceptable cosmetic appearance	7	1	0	0.0351562	0.875	-	-	0
5	+	Residual codes; unclassified	790.92	Abn coagulation profile	Abnormal coagulation profile	7	0	1	0.0351562	0.875	-	-	0
5	+	Residual codes; unclassified	V15.89	Hx-health hazards nec	Other specified personal history presenting hazards to health	15	4	0	0.00960541	0.789474	1.63e-06	2.81943	0
5	+	Residual codes; unclassified	784.2	Swelling in head & neck	Swelling mass or lump in head and neck	20	7	0	0.00957865	0.740741	0.0724	1.40133	0
5	+	Residual codes; unclassified	796.9	Abnormal findings nec	Other nonspecific abnormal findings	11	2	2	0.0592346	0.733333	-	-	0
5	+	Residual codes; unclassified	799.9	Unkn cause morb/mort nec	Other unknown and unspecified cause of morbidity or mortality	15	5	2	0.0669003	0.681818	0.293	1.24261	0
5	+	Residual codes; unclassified	790.6	Abn blood chemistry nec	Other abnormal blood chemistry	57	28	6	0.0102921	0.626374	1.99e-35	3.86129	0
5	+	Residual codes; unclassified	327.23	Obstructive sleep apnea	Obstructive sleep apnea (adult) (pediatric)	32	13	8	0.0844889	0.603774	4.05e-06	1.89091	0
5	+	Residual codes; unclassified	780.52	Insomnia nec	Insomnia unspecified	64	32	13	0.0421108	0.587156	2.27e-46	4.11024	0
5	+	"Delirium, dementia, and amnestic and other cognitive disorders"	294.21	Demen nos w behav distrb	Dementia unspecified with behavioral disturbance	6	0	0	0.015625	1	-	-	0
5	+	"Delirium, dementia, and amnestic and other cognitive disorders"	294.20	Demen nos w/o behv dstrb	Dementia unspecified without behavioral disturbance	13	1	2	0.0106354	0.8125	-	-	0
5	+	Substance-related disorders	304.00	Opioid dependence-unspec	Opioid type dependence unspecified use	4	0	0	0.0625	1	-	-	0
5	+	E Codes: Adverse effects of medical drugs	E947.9	Adv eff medicinal nos	Unspecified drug or medicinal substance causing adverse effects in therapeutic use	6	1	0	0.0625	0.857143	-	-	0
5	+	E Codes: Place of occurrence	E849.0	Accident in home	Home accidents	19	7	1	0.0261195	0.703704	0.00168	1.7893	0
10	-	HIV infection	V08	Hiv positive nos	Asymptomatic human immunodeficiency virus (hiv) infection status	0	24	8	0.00350018	0.75	1.8e-05	2.16705	1
10	-	Immunizations and screening for infectious disease	V04.8	Vaccin for influenza (end 2003)	Need for prophylactic vaccination and inoculation against other viral disease	0	4	0	0.0625	1	-	-	0
10	-	Immunizations and screening for infectious disease	V06.4	Vac-measle-mumps-rubella	Need for prophylactic vaccination with measles-mumps-rubella (mmr) vaccine	5	14	0	0.0317841	0.736842	-	-	0
10	-	Immunizations and screening for infectious disease	V03.81	Vaccin for hemoph influenza	Need for prophylactic vaccination and inoculation against hemophilus influenza type b [hib]	4	11	0	0.0592346	0.733333	-	-	0
10	-	Other and unspecified benign neoplasm	216.3	Benign neo skin face nec	Benign neoplasm of skin of other and unspecified parts of face	0	5	0	0.03125	1	-	-	0
10	-	Disorders of lipid metabolism	272.0	Pure hypercholesterolem	Pure hypercholesterolemia	84	159	50	0.0803861	0.542662	1.6e-30	2.22489	1
10	-	Disorders of lipid metabolism	272.4	Hyperlipidemia nec/nos	Other and unspecified hyperlipidemia	97	187	64	0.0900584	0.537356	1.06e-18	1.78009	1
10	-	Other nutritional; endocrine; and metabolic disorders	783.43	Short stature	Short stature	0	4	0	0.0625	1	-	-	0
10	-	Essential hypertension	401.9	Hypertension nos	Unspecified essential hypertension	96	247	120	0.0815902	0.533477	9.83e-08	1.39473	1
10	-	Coronary atherosclerosis and other heart disease	V45.81	Aortocoronary bypass	Postsurgical aortocoronary bypass status	3	10	1	0.0897827	0.714286	-	-	1
10	-	Coronary atherosclerosis and other heart disease	414.00	Coronary athero nos	Coronary atherosclerosis of unspecified type of vessel native or graft	30	71	14	0.00748234	0.617391	0.111	0.851769	1
10	-	Nonspecific chest pain	786.51	Precordial pain	Precordial pain	3	24	1	8.99956e-05	0.857143	3.16e-07	2.7151	0
10	-	Other circulatory disease	V12.50	Hx-circ disorder nos	Personal history of unspecified circulatory disease	0	4	0	0.0625	1	-	-	0
10	-	Pneumonia (except that caused by tuberculosis or sexually transmitted disease)	481	Pneumococcal pneumonia	Pneumococcal pneumonia [streptococcus pneumoniae pneumonia]	0	5	0	0.03125	1	-	-	0
10	-	Other upper respiratory infections	464.4	Croup	Croup	0	5	0	0.03125	1	-	-	0
10	-	Other upper respiratory infections	465.8	Acute uri mult sites nec	Acute upper respiratory infections of other multiple sites	2	11	0	0.0112305	0.846154	-	-	0
10	-	Disorders of teeth and jaw	521.03	Dental caries extending into pulp	Dental caries extending into pulp	0	4	0	0.0625	1	-	-	0
10	-	Biliary tract disease	574.10	Cholelith w cholecys nec	Calculus of gallbladder with other cholecystitis without obstruction	2	8	0	0.0546875	0.8	-	-	0
10	-	Other liver diseases	571.6	Biliary cirrhosis	Biliary cirrhosis	0	4	0	0.0625	1	-	-	0
10	-	Other male genital disorders	607.89	Disorder of penis nec	Other specified disorders of penis	1	6	0	0.0625	0.857143	-	-	0
10	-	Other female genital disorders	V72.3	Gynecologic examination (end 2004)	Gynecological examination	0	4	0	0.0625	1	-	-	0
10	-	Induced abortion	635.92	Legal abort uncompl-comp	Legally induced abortion complete without complication	0	4	0	0.0625	1	-	-	0
10	-	Early or threatened labor	644.13	Threat labor nec-antepar	Other threatened labor antepartum	1	10	0	0.00585938	0.909091	-	-	0
10	-	Early or threatened labor	644.03	Thrt prem labor-antepart	Threatened premature labor antepartum	1	6	0	0.0625	0.857143	-	-	0
10	-	Skin and subcutaneous tissue infections	682.0	Cellulitis of face	Cellulitis and abscess of face	0	5	0	0.03125	1	-	-	0
10	-	Osteoarthritis	715.09	General osteoarthrosis	Osteoarthrosis generalized involving multiple sites	0	5	0	0.03125	1	-	-	0
10	-	Spondylosis; intervertebral disc disorders; other back problems	721.1	Cerv spondyl w myelopath	Cervical spondylosis with myelopathy	2	10	2	0.0897827	0.714286	-	-	0
10	-	Acquired foot deformities	734	Flat foot	Flat foot	1	6	0	0.0625	0.857143	-	-	0
10	-	Complications of surgical procedures or medical care	997.4	Surg complic-gi tract (end 2011)	Digestive system complications not elsewhere classified	0	4	0	0.0625	1	-	-	0
10	-	Abdominal pain	789.02	Abdom pain luq	Abdominal pain left upper quadrant	0	4	0	0.0625	1	-	-	0
10	-	Rehabilitation care; fitting of prostheses; and adjustment of devices	V57.1	Physical therapy nec	Care involving other physical therapy	5	17	0	0.00845027	0.772727	8.84e-05	2.32835	0
10	-	Administrative/social admission	V61.7	Unwanted pregnancy nec	Other unwanted pregnancy	0	5	0	0.03125	1	-	-	1
10	-	Administrative/social admission	V20.2	Routin child health exam	Routine infant or child health check	17	54	4	8.81546e-05	0.72	0.0131	2.07894	1
10	-	Other screening for suspected conditions (not mental disorders or infectious disease)	V76.44	Screen malig prostate	Screening for malignant neoplasms of the prostate	18	44	4	0.00460524	0.666667	6.82e-37	5.22524	0
10	-	Developmental disorders	315.39	Speechlanguage dis nec	Other developmental speech disorder	0	5	0	0.03125	1	-	-	0
10	+	Mycoses	112.3	Cutaneous candidiasis	Candidiasis of skin and nails	9	2	0	0.0327148	0.818182	-	-	0
10	+	Immunizations and screening for infectious disease	V03.7	Tetanus toxoid inoculat	Need for prophylactic vaccination with tetanus toxoid alone	6	1	0	0.0625	0.857143	-	-	0
10	+	Immunizations and screening for infectious disease	V73.89	Screen for oth spec viral dis	Other specified viral diseases	65	13	8	1.07659e-06	0.755814	3.46e-33	3.80782	0
10	+	Immunizations and screening for infectious disease	V05.8	Vaccin for disease nec	Need for prophylactic vaccination and inoculation against other specified disease	20	8	2	0.0493686	0.666667	2.24e-18	5.05695	0
10	+	Immunizations and screening for infectious disease	V06.5	Vaccin for tetanus-diphtheria	Need for prophylactic vaccination and inoculation against tetanus-diphtheria [td] [dt]	17	8	1	0.0843188	0.653846	5.01e-20	6.20565	0
10	+	Immunizations and screening for infectious disease	V03.89	Vaccin for bact dis nec	Need for prophylactic vaccination and inoculation against other specified single bacterial disease	24	13	0	0.0494359	0.648649	1.6e-10	3.64057	0
10	+	Immunizations and screening for infectious disease	V05.9	Vaccin for singl dis nos	Need for prophylactic vaccination and inoculation against unspecified single disease	33	18	1	0.0351971	0.634615	3.11e-43	7.3868	0
10	+	Immunizations and screening for infectious disease	V06.1	Vaccin for dtp	Need for prophylactic vaccination with diphtheria-tetanus-pertussis combined [dtp] [dtap] vaccine	93	52	3	0.00112218	0.628378	4.51e-39	3.56421	0
10	+	Immunizations and screening for infectious disease	V74.5	Screen for veneral dis	Screening examination for venereal disease	33	15	6	0.0668371	0.611111	3.25e-07	2.08457	0
10	+	Immunizations and screening for infectious disease	V03.82	Vaccin for strep pneumon	Need for prophylactic vaccination and inoculation against streptococcus pneumoniae [pneumococcus]	71	47	5	0.0521019	0.577236	3.93e-37	3.58587	0
10	+	Cancer of rectum and anus	796.71	Pap smear anus w asc-us	Papanicolaou smear of anus with atypical squamous cells of undetermined significance (asc-us)	6	0	0	0.015625	1	-	-	0
10	+	Cancer of rectum and anus	796.70	Abn gland pap smear anus	Abnormal glandular papanicolaou smear of anus	9	3	0	0.072998	0.75	-	-	0
10	+	Other non-epithelial cancer of skin	173.41	Bsl cell ca scalp/skn nk	Basal cell carcinoma of scalp and skin of neck	5	0	0	0.03125	1	-	-	0
10	+	Other non-epithelial cancer of skin	173.51	Basal cell ca skin trunk	Basal cell carcinoma of skin of trunk except scrotum	5	0	0	0.03125	1	-	-	0
10	+	Other non-epithelial cancer of skin	V10.83	Hx-skin malignancy nec	Personal history of other malignant neoplasm of skin	28	12	1	0.0137666	0.682927	9.76e-12	3.11339	0
10	+	Maintenance chemotherapy; radiotherapy	V58.12	Immunotherapy encounter	Encounter for antineoplastic immunotherapy	8	0	0	0.00390625	1	-	-	1
10	+	Other and unspecified benign neoplasm	229.9	Benign neoplasm nos	Benign neoplasm of unspecified site	6	0	1	0.0625	0.857143	-	-	0
10	+	Other and unspecified benign neoplasm	V12.72	Hx colonic polyps	Personal history of colonic polyps	33	13	1	0.00397136	0.702128	2.93e-20	3.98869	0
10	+	Thyroid disorders	794.5	Abn thyroid funct study	Nonspecific abnormal results of function study of thyroid	10	1	1	0.0192871	0.833333	-	-	0
10	+	Diabetes mellitus without complication	790.21	Impaired fasting glucose	Impaired fasting glucose	9	1	0	0.0107422	0.9	-	-	0
10	+	Diabetes mellitus without complication	790.29	Other abnormal glucose	Other abnormal glucose	61	26	9	0.00517296	0.635417	1.14e-24	2.97954	0
10	+	Other endocrine disorders	255.9	Adrenal disorder nos	Unspecified disorder of adrenal glands	4	0	0	0.0625	1	-	-	0
10	+	Nutritional deficiencies	268.9	Vitamin d deficiency nos	Unspecified vitamin d deficiency	211	124	36	0.00467155	0.568733	1.65e-177	5.62158	1
10	+	Fluid and electrolyte disorders	276.7	Hyperpotassemia	Hyperpotassemia	21	5	7	0.0813778	0.636364	0.00963	1.58375	0
10	+	Immunity disorders	279.00	Hypogammaglobulinem nos	Hypogammaglobulinemia unspecified	9	1	2	0.072998	0.75	-	-	0
10	+	Other nutritional; endocrine; and metabolic disorders	V85.0	Bmi less than 19	Body mass index less than 19 adult	4	0	0	0.0625	1	-	-	0
10	+	Other nutritional; endocrine; and metabolic disorders	783.7	Adult failure to thrive	Adult failure to thrive	10	1	0	0.00585938	0.909091	-	-	0
10	+	Other nutritional; endocrine; and metabolic disorders	275.2	Dis magnesium metabolism	Disorders of magnesium metabolism	8	1	0	0.0195312	0.888889	-	-	0
10	+	Deficiency and other anemia	280.9	Iron defic anemia nos	Iron deficiency anemia unspecified	35	20	3	0.0740029	0.603448	1.4e-09	2.29014	0
10	+	Paralysis	780.72	Functional quadriplegia	Functional quadriplegia	6	0	0	0.015625	1	-	-	0
10	+	Headache; including migraine	339.10	Tension headache nos	Tension type headache unspecified	4	0	0	0.0625	1	-	-	0
10	+	Cataract	366.16	Senile nuclear cataract	Senile nuclear sclerosis	17	2	1	0.00128841	0.85	0.00886	1.81169	1
10	+	Cataract	V43.1	Lens replacement nec	Lens replaced by other means	11	1	1	0.0112305	0.846154	-	-	1
10	+	Cataract	366.9	Cataract nos	Unspecified cataract	45	21	7	0.030185	0.616438	6.76e-27	3.85654	1
10	+	Glaucoma	365.01	Opn angl w borderln find	Open angle with borderline findings low risk	5	0	0	0.03125	1	-	-	0
10	+	Blindness and vision defects	367.9	Refraction disorder nos	Unspecified disorder of refraction and accommodation	6	1	0	0.0625	0.857143	-	-	1
10	+	Blindness and vision defects	367.4	Presbyopia	Presbyopia	9	2	0	0.0327148	0.818182	-	-	1
10	+	Blindness and vision defects	367.1	Myopia	Myopia	14	4	0	0.0154419	0.777778	-	-	1
10	+	Inflammation; infection of eye (except that caused by tuberculosis or sexually transmitteddisease)	373.00	Blepharitis nos	Blepharitis unspecified	33	2	1	1.13607e-07	0.916667	3.09e-14	3.76256	1
10	+	Inflammation; infection of eye (except that caused by tuberculosis or sexually transmitteddisease)	373.11	Hordeolum externum	Hordeolum externum	7	1	0	0.0351562	0.875	-	-	1
10	+	Other eye disorders	379.91	Pain in or around eye	Pain in or around eye	9	1	0	0.0107422	0.9	-	-	1
10	+	Other eye disorders	372.72	Conjunctival hemorrhage	Conjunctival hemorrhage	8	0	1	0.0195312	0.888889	-	-	1
10	+	Other eye disorders	V45.61	Cataract extr status	Cataract extraction status	6	1	0	0.0625	0.857143	-	-	1
10	+	Other eye disorders	379.21	Vitreous degeneration	Vitreous degeneration	7	1	1	0.0898438	0.777778	-	-	1
10	+	Other eye disorders	375.15	Tear film insuffic nos	Tear film insufficiency unspecified	24	11	1	0.0326227	0.666667	4.67e-12	3.34519	1
10	+	Otitis media and related conditions	381.01	Ac serous otitis media	Acute serous otitis media	5	0	0	0.03125	1	-	-	0
10	+	Conditions associated with dizziness or vertigo	386.11	Benign parxysmal vertigo	Benign paroxysmal positional vertigo	17	3	1	0.00359869	0.809524	3.1e-09	3.70683	0
10	+	Other ear and sense organ disorders	389.21	Mixed hearing lossunilt	Mixed hearing loss unilateral	7	0	0	0.0078125	1	-	-	0
10	+	Other ear and sense organ disorders	388.31	Subjective tinnitus	Subjective tinnitus	12	1	1	0.00646973	0.857143	-	-	0
10	+	Other ear and sense organ disorders	389.10	Sensorneur hear loss nos	Sensorineural hearing loss unspecified	12	5	0	0.0717316	0.705882	-	-	0
10	+	Other ear and sense organ disorders	389.18	Sensorneur loss comb typ	Sensorineural hearing loss bilateral	29	16	0	0.0362271	0.644444	5.99e-13	3.08474	0
10	+	Other nervous system disorders	338.3	Neoplasm related pain	Neoplasm related pain (acute) (chronic)	4	0	0	0.0625	1	-	-	0
10	+	Other nervous system disorders	781.3	Lack of coordination	Lack of coordination	7	1	0	0.0351562	0.875	-	-	0
10	+	Other nervous system disorders	354.2	Ulnar nerve lesion	Lesion of ulnar nerve	7	2	0	0.0898438	0.777778	-	-	0
10	+	Other nervous system disorders	338.29	Chronic pain nec	Other chronic pain	22	5	4	0.0147247	0.709677	2.12e-06	2.37227	0
10	+	Other and ill-defined cerebrovascular disease	437.9	Cerebrovasc disease nos	Unspecified cerebrovascular disease	6	0	0	0.015625	1	-	-	0
10	+	Late effects of cerebrovascular disease	438.20	Late eff cvd hemipleg nos	Hemiplegia affecting unspecified side	4	0	0	0.0625	1	-	-	0
10	+	Other circulatory disease	V12.59	Hx-circ disorder nec	Personal history of other diseases of circulatory system not elsewhere classified	6	1	0	0.0625	0.857143	-	-	0
10	+	Other circulatory disease	448.1	Nevus- non-neoplastic	Nevus non-neoplastic	23	3	1	0.000155374	0.851852	2.16e-13	4.19268	0
10	+	Other circulatory disease	459.89	Circulatory disease nec	Other specified circulatory system disorders	7	2	0	0.0898438	0.777778	-	-	0
10	+	Other circulatory disease	796.2	Elev bl pres w/o hypertn	Elevated blood pressure reading without diagnosis of hypertension	29	12	6	0.0719325	0.617021	9.79e-16	3.29558	0
10	+	Pneumonia (except that caused by tuberculosis or sexually transmitted disease)	482.9	Bacterial pneumonia nos	Bacterial pneumonia unspecified	7	0	1	0.0351562	0.875	-	-	0
10	+	Acute bronchitis	466.0	Acute bronchitis	Acute bronchitis	37	17	3	0.016572	0.649123	4.62e-21	3.55162	1
10	+	Other upper respiratory infections	464.00	Acute laryngitis- w/o obstr	Acute laryngitis without obstruction	11	3	0	0.0286865	0.785714	-	-	0
10	+	Other upper respiratory infections	784.91	Postnasal drip	Postnasal drip	37	17	3	0.016572	0.649123	8.75e-33	5.11717	0
10	+	Other upper respiratory infections	465.9	Acute uri nos	Acute upper respiratory infections of unspecified site	130	103	3	0.0670889	0.550847	5.95e-87	4.38324	0
10	+	Asthma	493.00	Ext asthma w/o stat asth	Extrinsic asthma unspecified	35	13	6	0.0201118	0.648148	1.6e-16	3.24931	0
10	+	Aspiration pneumonitis; food/vomitus	507.0	Food/vomit pneumonitis-	Pneumonitis due to inhalation of food or vomitus	4	0	0	0.0625	1	-	-	0
10	+	Other lower respiratory disease	517.8	Lung involv in oth dis	Lung involvement in other diseases classified elsewhere	5	0	0	0.03125	1	-	-	0
10	+	Other lower respiratory disease	519.8	Resp system disease nec	Other diseases of respiratory system not elsewhere classified	5	0	0	0.03125	1	-	-	0
10	+	Other lower respiratory disease	786.30	Hemoptysis nos	Hemoptysis unspecified	8	0	1	0.0195312	0.888889	-	-	0
10	+	Other upper respiratory disease	784.1	Throat pain	Throat pain	10	0	0	0.000976562	1	-	-	0
10	+	Other upper respiratory disease	478.79	Disease of larynx nec	Other diseases of larynx	16	3	0	0.00221252	0.842105	-	-	0
10	+	Other upper respiratory disease	477.2	Allerg rhinitis-cat/dog	Allergic rhinitis due to animal (cat) (dog) hair and dander	15	4	1	0.0206947	0.75	1.88e-13	5.52907	0
10	+	Other upper respiratory disease	784.49	Voice disturbance nec	Other voice and resonance disorders	13	6	0	0.0835342	0.684211	-	-	0
10	+	Other upper respiratory disease	477.0	Rhinitis due to pollen	Allergic rhinitis due to pollen	21	10	0	0.0353778	0.677419	1.13e-11	3.59554	0
10	+	Other upper respiratory disease	472.0	Chronic rhinitis	Chronic rhinitis	70	51	3	0.0888658	0.564516	7.12e-34	3.1689	0
10	+	Diseases of mouth; excluding dental	528.5	Diseases of lips	Diseases of lips	4	0	0	0.0625	1	-	-	0
10	+	Anal and rectal conditions	565.0	Anal fissure	Anal fissure	10	3	1	0.0897827	0.714286	-	-	1
10	+	Other liver diseases	789.59	Ascites nec	Other ascites	7	1	1	0.0898438	0.777778	-	-	0
10	+	Other liver diseases	573.9	Liver disorder nos	Unspecified disorder of liver	7	2	0	0.0898438	0.777778	-	-	0
10	+	Gastrointestinal hemorrhage	578.1	Melena	Blood in stool	20	8	0	0.0178491	0.714286	7.03e-07	2.63265	0
10	+	Other gastrointestinal disorders	V12.79	Hx gi dx nec	Personal history of other specified digestive system diseases	11	2	1	0.0286865	0.785714	-	-	0
10	+	Other gastrointestinal disorders	564.09	Other constipation	Other constipation	10	3	1	0.0897827	0.714286	-	-	0
10	+	Other gastrointestinal disorders	787.20	Dysphagia nos	Dysphagia unspecified	29	5	9	0.0157697	0.674419	8.17e-07	2.17129	0
10	+	Other gastrointestinal disorders	787.3	Flatul/eructat/gas pain	Flatulence eructation and gas pain	28	17	0	0.0675782	0.622222	4.94e-15	3.37136	0
10	+	Acute and unspecified renal failure	584.9	Acute renal failure nos	Acute kidney failure unspecified	17	3	4	0.0319573	0.708333	0.0962	0.703226	0
10	+	Urinary tract infections	599.0	Urin tract infection nos	Urinary tract infection site not specified	82	52	11	0.0673427	0.565517	5.92e-16	2.07551	0
10	+	Other diseases of kidney and ureters	593.2	Cyst of kidney- acquired	Cyst of kidney acquired	6	1	0	0.0625	0.857143	-	-	0
10	+	Genitourinary symptoms and ill-defined conditions	599.69	Urinary obstruction nec	Urinary obstruction not elsewhere specified	5	0	0	0.03125	1	-	-	0
10	+	Genitourinary symptoms and ill-defined conditions	788.21	Incomplete bladder emptying	Incomplete bladder emptying	8	0	1	0.0195312	0.888889	-	-	0
10	+	Genitourinary symptoms and ill-defined conditions	788.62	Slowing of urine stream	Slowing of urinary stream	9	2	0	0.0327148	0.818182	-	-	0
10	+	Genitourinary symptoms and ill-defined conditions	788.64	Urinary hesitancy	Urinary hesitancy	11	2	1	0.0286865	0.785714	-	-	0
10	+	Genitourinary symptoms and ill-defined conditions	788.31	Urge incontinence	Urge incontinence	19	4	2	0.00731665	0.76	7.01e-09	3.41553	0
10	+	Genitourinary symptoms and ill-defined conditions	599.71	Gross hematuria	Gross hematuria	12	3	1	0.0384064	0.75	-	-	0
10	+	Genitourinary symptoms and ill-defined conditions	788.20	Retention of urine unspecifed	Retention of urine unspecified	27	9	2	0.00692648	0.710526	0.0181	1.50536	0
10	+	Genitourinary symptoms and ill-defined conditions	788.43	Nocturia	Nocturia	42	15	3	0.00133522	0.7	5.16e-20	3.48735	0
10	+	Genitourinary symptoms and ill-defined conditions	599.72	Microscopic hematuria	Microscopic hematuria	26	11	1	0.0167762	0.684211	9.71e-11	2.95375	0
10	+	Genitourinary symptoms and ill-defined conditions	788.63	Urgency of urination	Urgency of urination	25	11	3	0.0540645	0.641026	1.01e-12	3.30341	0
10	+	Genitourinary symptoms and ill-defined conditions	599.70	Hematuria nos	Hematuria unspecified	34	18	3	0.0523947	0.618182	1.46e-13	2.82945	0
10	+	Genitourinary symptoms and ill-defined conditions	788.1	Dysuria	Dysuria	42	21	5	0.0340593	0.617647	9.93e-15	2.72581	0
10	+	Genitourinary symptoms and ill-defined conditions	788.41	Urinary frequency	Urinary frequency	62	35	9	0.0491213	0.584906	2.78e-29	3.21061	0
10	+	Nonmalignant breast conditions	611.9	Breast disorder nos	Unspecified breast disorder	11	2	0	0.0112305	0.846154	-	-	1
10	+	Nonmalignant breast conditions	611.79	Symptoms in breast nec	Other signs and symptoms in breast	9	2	0	0.0327148	0.818182	-	-	1
10	+	Nonmalignant breast conditions	793.80	Unspecified abnormal mammogram	Unspecified (abnormal) mammogram	31	12	0	0.00270079	0.72093	2.33e-10	2.68041	1
10	+	Nonmalignant breast conditions	793.82	Inconclusive mammogram	Inconclusive mammogram	10	4	0	0.0897827	0.714286	-	-	1
10	+	Prolapse of female genital organs	618.04	Rectocele	Rectocele	4	0	0	0.0625	1	-	-	0
10	+	Menstrual disorders	626.4	Irregular menstruation	Irregular menstrual cycle	14	3	3	0.0576591	0.7	0.0317	1.65004	0
10	+	Other female genital disorders	625.8	Fem genital symptoms nec	Other specified symptoms associated with female genital organs	11	2	2	0.0592346	0.733333	-	-	0
10	+	Other complications of birth; puerperium affecting management of mother	655.93	Fetal abnorm nos-antepar	Unspecified suspected fetal abnormality affecting management of mother antepartum condition or complication	5	0	0	0.03125	1	-	-	0
10	+	Other complications of birth; puerperium affecting management of mother	659.60	Advan matern age-unsp	Other advanced maternal age unspecified as to episode of care or not applicable	4	0	0	0.0625	1	-	-	0
10	+	Normal pregnancy and/or delivery	V24.2	Rout postpart follow-up	Routine postpartum follow-up	11	3	0	0.0286865	0.785714	-	-	0
10	+	Normal pregnancy and/or delivery	V22.0	Supervis normal 1st preg	Supervision of normal first pregnancy	16	8	0	0.0757948	0.666667	0.0466	0.660305	0
10	+	Other inflammatory condition of skin	698.0	Pruritus ani	Pruritus ani	5	0	0	0.03125	1	-	-	0
10	+	Other inflammatory condition of skin	695.89	Erythematous cond nec	Other specified erythematous conditions	9	2	0	0.0327148	0.818182	-	-	0
10	+	Other skin disorders	709.09	Other skin disorders	Other dyschromia	16	6	0	0.0262394	0.727273	4.9e-07	2.88857	0
10	+	Other skin disorders	709.2	Scar & fibrosis of skin	Scar conditions and fibrosis of skin	34	13	1	0.0027576	0.708333	1.01e-20	3.96749	0
10	+	Osteoarthritis	715.34	Loc osteoarth nos-hand	Osteoarthrosis localized not specified whether primary or secondary involving hand	4	0	0	0.0625	1	-	-	0
10	+	Other non-traumatic joint disorders	719.03	Joint effusion-forearm	Effusion of forearm joint	4	0	0	0.0625	1	-	-	0
10	+	Other non-traumatic joint disorders	716.97	Arthropathy nos-ankle	Unspecified arthropathy involving ankle and foot	7	1	0	0.0351562	0.875	-	-	0
10	+	Other non-traumatic joint disorders	716.96	Arthropathy nos-l/leg	Unspecified arthropathy involving lower leg	9	2	1	0.072998	0.75	-	-	0
10	+	Other non-traumatic joint disorders	719.41	Joint pain-shlder	Pain in joint involving shoulder region	48	26	6	0.0464559	0.6	1.65e-20	2.92244	0
10	+	Spondylosis; intervertebral disc disorders; other back problems	724.03	Spin stenlumbr w claud	Spinal stenosis of lumbar region with neurogenic claudication	4	0	0	0.0625	1	-	-	0
10	+	Spondylosis; intervertebral disc disorders; other back problems	721.3	Lumbosacral spondylosis	Lumbosacral spondylosis without myelopathy	18	5	3	0.0377593	0.692308	0.00163	1.87012	0
10	+	Spondylosis; intervertebral disc disorders; other back problems	724.02	Spinal stenosis-lumbar	Spinal stenosis of lumbar region without neurogenic claudication	17	7	1	0.0538761	0.68	0.0305	1.55221	0
10	+	Spondylosis; intervertebral disc disorders; other back problems	724.4	Lumbosacral neuritis nos	Thoracic or lumbosacral neuritis or radiculitis unspecified	29	10	8	0.0719325	0.617021	4.75e-05	1.83186	0
10	+	Spondylosis; intervertebral disc disorders; other back problems	723.1	Cervicalgia	Cervicalgia	51	27	7	0.0410271	0.6	3e-20	2.87571	0
10	+	Acquired foot deformities	727.1	Bunion	Bunion	4	0	0	0.0625	1	-	-	0
10	+	Acquired foot deformities	735.4	Other hammer toe	Other hammer toe (acquired)	9	2	0	0.0327148	0.818182	-	-	0
10	+	Other acquired deformities	738.4	Acq spondylolisthesis	Acquired spondylolisthesis	6	0	1	0.0625	0.857143	-	-	0
10	+	Other connective tissue disease	729.89	Muscskel sympt limb nec	Other musculoskeletal symptoms referable to limbs	10	2	2	0.0897827	0.714286	-	-	0
10	+	Other connective tissue disease	728.87	Muscle weakness	Muscle weakness (generalized)	18	7	3	0.0924667	0.642857	3.82e-07	2.64808	0
10	+	Other connective tissue disease	728.71	Plantar fibromatosis	Plantar fascial fibromatosis	18	9	1	0.0924667	0.642857	2.05e-18	5.36389	0
10	+	Other connective tissue disease	729.5	Pain in limb	Pain in limb	96	67	9	0.0735981	0.55814	5.23e-36	2.84232	0
10	+	Other fractures	805.8	Vertebral fx nos-closed	Closed fracture of unspecified part of vertebral column without spinal cord injury	4	0	0	0.0625	1	-	-	0
10	+	Sprains and strains	842.10	Sprain of hand nos	Sprain of unspecified site of hand	5	0	0	0.03125	1	-	-	0
10	+	Sprains and strains	848.9	Sprain nos	Unspecified site of sprain and strain	4	0	0	0.0625	1	-	-	0
10	+	Sprains and strains	847.2	Sprain lumbar region	Sprain lumbar region	10	4	0	0.0897827	0.714286	-	-	0
10	+	Open wounds of extremities	883.0	Open wound of finger	Open wound of fingers without complication	14	2	0	0.00209045	0.875	-	-	1
10	+	Complications of surgical procedures or medical care	458.29	Other iatrogenic hypotension	Other iatrogenic hypotension	4	0	0	0.0625	1	-	-	0
10	+	Superficial injury; contusion	924.11	Contusion of knee	Contusion of knee	4	0	0	0.0625	1	-	-	0
10	+	Other injuries and conditions due to external causes	959.01	Head injury- unspec	Other and unspecified injury to head	17	7	0	0.0319573	0.708333	0.0246	1.66043	0
10	+	Shock	785.52	Septic shock	Septic shock	4	0	0	0.0625	1	-	-	0
10	+	Allergic reactions	692.79	Solar dermatitis nec	Other dermatitis due to solar radiation	34	6	0	4.18229e-06	0.85	1.48e-25	5.44291	0
10	+	Administrative/social admission	V68.1	Issue repeat prescript	Issue of repeat prescriptions	4	0	0	0.0625	1	-	-	1
10	+	Medical examination/evaluation	V72.61	Antibody response exam	Antibody response examination	5	0	0	0.03125	1	-	-	0
10	+	Medical examination/evaluation	V72.84	Unspec pre-op examination	Pre-operative examination unspecified	91	41	7	0.000166471	0.654676	1.4e-47	3.74531	0
10	+	Other aftercare	V66.7	Palliative care	Encounter for palliative care	6	0	1	0.0625	0.857143	-	-	0
10	+	Other aftercare	V58.65	Long-term (current) use of steroids	Long-term (current) use of steroids	10	3	0	0.0461426	0.769231	-	-	0
10	+	Other screening for suspected conditions (not mental disorders or infectious disease)	V81.2	Screen cardiovasc nec	Screening for other and unspecified cardiovascular conditions	13	4	0	0.0245209	0.764706	-	-	0
10	+	Other screening for suspected conditions (not mental disorders or infectious disease)	V77.1	Screen diabetes mellitus	Screening for diabetes mellitus	15	5	2	0.0669003	0.681818	1.35e-06	2.83281	0
10	+	Other screening for suspected conditions (not mental disorders or infectious disease)	V76.11	Scrn mammogram hi-risk	Screening mammogram for high-risk patient	16	8	0	0.0757948	0.666667	1.17e-05	2.49001	0
10	+	Other screening for suspected conditions (not mental disorders or infectious disease)	V76.12	Ot scrn mammogram	Other screening mammogram	79	40	4	0.00102252	0.642276	1.18e-28	2.96887	0
10	+	Residual codes; unclassified	799.3	Debility nos	Debility unspecified	14	0	0	6.10352e-05	1	-	-	0
10	+	Residual codes; unclassified	790.92	Abn coagulation profile	Abnormal coagulation profile	8	0	1	0.0195312	0.888889	-	-	0
10	+	Residual codes; unclassified	V50.1	Plastic surgery nec	Other plastic surgery for unacceptable cosmetic appearance	7	1	0	0.0351562	0.875	-	-	0
10	+	Residual codes; unclassified	V15.89	Hx-health hazards nec	Other specified personal history presenting hazards to health	18	4	0	0.00217175	0.818182	1.63e-06	2.81943	0
10	+	Residual codes; unclassified	784.2	Swelling in head & neck	Swelling mass or lump in head and neck	22	8	0	0.0080624	0.733333	0.0724	1.40133	0
10	+	Residual codes; unclassified	799.9	Unkn cause morb/mort nec	Other unknown and unspecified cause of morbidity or mortality	18	6	2	0.0377593	0.692308	0.293	1.24261	0
10	+	Residual codes; unclassified	790.6	Abn blood chemistry nec	Other abnormal blood chemistry	59	28	6	0.0062003	0.634409	1.99e-35	3.86129	0
10	+	Residual codes; unclassified	327.23	Obstructive sleep apnea	Obstructive sleep apnea (adult) (pediatric)	36	14	8	0.0434744	0.62069	4.05e-06	1.89091	0
10	+	Residual codes; unclassified	780.52	Insomnia nec	Insomnia unspecified	66	34	13	0.0449772	0.584071	2.27e-46	4.11024	0
10	+	"Delirium, dementia, and amnestic and other cognitive disorders"	294.21	Demen nos w behav distrb	Dementia unspecified with behavioral disturbance	6	0	0	0.015625	1	-	-	0
10	+	"Delirium, dementia, and amnestic and other cognitive disorders"	294.20	Demen nos w/o behv dstrb	Dementia unspecified without behavioral disturbance	14	1	2	0.00636292	0.823529	-	-	0
10	+	"Delirium, dementia, and amnestic and other cognitive disorders"	293.0	Acute delirium	Delirium due to conditions classified elsewhere	9	2	1	0.072998	0.75	-	-	0
10	+	"Delirium, dementia, and amnestic and other cognitive disorders"	331.0	Alzheimers disease	Alzheimer's disease	9	3	0	0.072998	0.75	-	-	0
10	+	Substance-related disorders	304.00	Opioid dependence-unspec	Opioid type dependence unspecified use	4	0	0	0.0625	1	-	-	0
10	+	E Codes: Adverse effects of medical drugs	E947.9	Adv eff medicinal nos	Unspecified drug or medicinal substance causing adverse effects in therapeutic use	6	1	0	0.0625	0.857143	-	-	0
10	+	E Codes: Place of occurrence	E849.0	Accident in home	Home accidents	22	11	1	0.0607247	0.647059	0.00168	1.7893	0
