# Supplementary material for: Lyme Disease Patient Trajectories Learned from Electronic Medical Data for Stratification of Disease Risk and Therapeutic Response
Source: Sci Rep. 2019 Mar 14;9:4460. doi: 10.1038/s41598-019-41128-x (PMC6418311; doi:10.1038/s41598-019-41128-x)
Supplement: Supplementary file 3 — Supplementary Table 2 [file 41598_2019_41128_MOESM3_ESM.xlsx]

## Sheet: table_s2_fig2
Time (year)	Medication	Disease (CCS)	Model Fit Statistics of Adaptive LASSO (p value of global null)	Adjuested OR	Adjusted OR (90% CI)	p value
2	Mupirocin	Neoplasms of unspecified nature or uncertain behavior	6.3218e-17	26.1148	26.11 (11.57-58.93)	4.27594e-11
2	Doxycycline	Cataract	4.27444e-07	2.04533	2.05 (1.02-4.12)	0.092391
2	Acetaminophen	Nutritional deficiencies	3.66405e-27	0.441922	0.44 (0.27-0.73)	0.00688789
5	Mupirocin	Neoplasms of unspecified nature or uncertain behavior	4.93985e-20	14.0024	14 (7.62-25.73)	9.83759e-13
5	Azithromycin	Acute bronchitis	1.12794e-08	4.88432	4.88 (2.5-9.55)	0.000100341
5	Azelastine	Nutritional deficiencies	7.81004e-27	3.44287	3.44 (1.71-6.93)	0.00365145
5	Diclofenac	Nutritional deficiencies	7.81004e-27	3.07723	3.08 (1.72-5.51)	0.00149067
5	Prednisone	Blindness and vision defects	2.97764e-06	2.87061	2.87 (1.55-5.33)	0.00508947
5	Valacyclovir	Nutritional deficiencies	7.81004e-27	2.56385	2.56 (1.36-4.83)	0.0143293
5	Levofloxacin	Nutritional deficiencies	7.81004e-27	2.25668	2.26 (1.35-3.78)	0.0092854
5	Hydrochlorothiazide	Neoplasms of unspecified nature or uncertain behavior	4.93985e-20	2.22633	2.23 (1.21-4.09)	0.0306561
5	Gabapentin	Nutritional deficiencies	7.81004e-27	2.14789	2.15 (1.13-4.07)	0.0487508
5	Doxycycline	Blindness and vision defects	2.97764e-06	2.0495	2.05 (1.26-3.34)	0.015876
5	Fluticasone	Cataract	1.25128e-12	1.93625	1.94 (1.06-3.54)	0.0715289
5	Fluticasone	Nonmalignant breast conditions	3.42085e-20	1.88114	1.88 (1.07-3.32)	0.0668799
5	Midazolam	Other eye disorders	0.00045585	1.86266	1.86 (1.05-3.29)	0.0727175
5	Doxycycline	Other eye disorders	0.00045585	1.81404	1.81 (1.18-2.8)	0.0236747
5	Clavulanate	Nutritional deficiencies	7.81004e-27	1.62957	1.63 (1.01-2.63)	0.0938634
5	Heparin	Nutritional deficiencies	7.81004e-27	0.440417	0.44 (0.24-0.8)	0.0239219
5	Docusate	Nutritional deficiencies	7.81004e-27	0.369538	0.37 (0.21-0.65)	0.00387764
5	Propofol	Nutritional deficiencies	7.81004e-27	0.315026	0.32 (0.18-0.55)	0.000655708
10	Mupirocin	Neoplasms of unspecified nature or uncertain behavior	2.07699e-19	12.639	12.64 (6.96-22.94)	2.55796e-12
10	Azithromycin	Acute bronchitis	4.71359e-08	4.50421	4.5 (2.32-8.74)	0.000188169
10	Diclofenac	Nutritional deficiencies	2.40019e-27	3.02155	3.02 (1.71-5.33)	0.00135631
10	Azelastine	Nutritional deficiencies	2.40019e-27	2.949	2.95 (1.49-5.85)	0.00942166
10	Levofloxacin	Nutritional deficiencies	2.40019e-27	2.76935	2.77 (1.69-4.54)	0.000699347
10	Valacyclovir	Nutritional deficiencies	2.40019e-27	2.57534	2.58 (1.39-4.76)	0.0113114
10	Hydrochlorothiazide	Neoplasms of unspecified nature or uncertain behavior	2.07699e-19	2.48389	2.48 (1.4-4.41)	0.00923265
10	Tuberculin	Nutritional deficiencies	2.40019e-27	2.45252	2.45 (1.23-4.89)	0.0322664
10	Prednisone	Blindness and vision defects	3.41203e-07	2.38312	2.38 (1.3-4.37)	0.0183641
10	Mometasone	Inflammation; infection of eye (except that caused by tuberculosis or sexually transmitteddisease)	1.24607e-05	2.21049	2.21 (1.23-3.97)	0.0260383
10	Folic acid	Nutritional deficiencies	2.40019e-27	2.06634	2.07 (1.05-4.06)	0.0771352
10	Metformin	Nutritional deficiencies	2.40019e-27	2.05231	2.05 (1.01-4.19)	0.0970584
10	Fluticasone	Cataract	7.0095e-11	2.01415	2.01 (1.17-3.45)	0.032719
10	Doxycycline	Blindness and vision defects	3.41203e-07	1.95287	1.95 (1.22-3.13)	0.0194425
10	Hydrocodone	Nutritional deficiencies	2.40019e-27	1.89944	1.9 (1.16-3.12)	0.0338661
10	Esomeprazole	Nutritional deficiencies	2.40019e-27	1.74599	1.75 (1.01-3.01)	0.0924999
10	Albuterol	Inflammation; infection of eye (except that caused by tuberculosis or sexually transmitteddisease)	1.24607e-05	1.70472	1.7 (1.01-2.89)	0.0955402
10	Doxycycline	Cataract	7.0095e-11	1.70306	1.7 (1.06-2.75)	0.0671679
10	Acetaminophen	Inflammation; infection of eye (except that caused by tuberculosis or sexually transmitteddisease)	1.24607e-05	0.592725	0.59 (0.35-1)	0.0970067
10	Docusate	Nutritional deficiencies	2.40019e-27	0.463257	0.46 (0.28-0.78)	0.0142799
10	Propofol	Nutritional deficiencies	2.40019e-27	0.425912	0.43 (0.26-0.7)	0.00444381
10	Heparin	Nutritional deficiencies	2.40019e-27	0.412018	0.41 (0.23-0.74)	0.013544
