# Supplementary material for: Lyme Disease Patient Trajectories Learned from Electronic Medical Data for Stratification of Disease Risk and Therapeutic Response
Source: Sci Rep. 2019 Mar 14;9:4460. doi: 10.1038/s41598-019-41128-x (PMC6418311; doi:10.1038/s41598-019-41128-x)
Supplement: Supplementary file 4 — Supplementary Table 3 [file 41598_2019_41128_MOESM4_ESM.xlsx]

## Sheet: Sheet1
Time (year)	Medication	ICD9	Disease (ICD9)	Model Fit Statistics of Adaptive LASSO (p value of global null)	Adjusted OR (90% CI)	p value	Knowledge a
2	Zolpidem	780.52	Insomnia NEC	9.60928e-17	11.98 (5.63-25.46)	6.08826e-08	new
2	Azithromycin	465.9	Acute URI NOS	2.47847e-22	8.63 (5.18-14.37)	3.84514e-12	new
2	Fluticasone	472.0	Chronic rhinitis	2.83893e-09	4.7 (2.41-9.15)	0.000134887	2%, C0035455 b
2	Doxycycline	788.43	Nocturia	4.55835e-11	3.46 (1.56-7.66)	0.0102451	new
2	Amoxicillin	465.9	Acute URI NOS	2.47847e-22	3.01 (1.77-5.13)	0.00065277	new
2	Doxycycline	366.9	Cataract NOS	4.2015e-06	2.57 (1.15-5.74)	0.0534447	new
2	Acetaminophen	268.9	Vitamin D deficiency NOS	1.20575e-26	0.39 (0.23-0.65)	0.00249278	new
5	Tretinoin	692.79	Solar dermatitis NEC	3.87644e-21	61.85 (26.01-147.08)	4.83604e-15	new
5	Tretinoin	709.2	Scar & fibrosis of skin	6.95234e-16	38.92 (16.72-90.6)	1.00924e-12	new
5	Mupirocin	692.79	Solar dermatitis NEC	3.87644e-21	12.93 (6.53-25.59)	6.91696e-10	new
5	Mupirocin	709.2	Scar & fibrosis of skin	6.95234e-16	11.52 (5.75-23.05)	6.92573e-09	new
5	Albuterol	493.00	Ext asthma w/o stat asth	1.34229e-11	10.16 (5.05-20.46)	4.95869e-08	new
5	Zolpidem	780.52	Insomnia NEC	3.2167e-19	9.18 (5.02-16.8)	1.55007e-09	new
5	Fluticasone	784.91	Postnasal drip	1.21472e-11	7.59 (4.01-14.37)	1.75021e-07	new
5	Azithromycin	465.9	Acute URI NOS	2.30123e-25	7.55 (5.06-11.27)	1.03963e-16	new
5	Alprazolam	780.52	Insomnia NEC	3.2167e-19	7.52 (3.75-15.09)	1.8379e-06	new
5	Ciprofloxacin	788.43	Nocturia	7.24886e-24	7.19 (3.51-14.7)	5.84894e-06	new
5	Azithromycin	466.0	Acute bronchitis	4.41617e-08	5.15 (2.63-10.06)	5.88136e-05	new
5	Fluticasone	472.0	Chronic rhinitis	9.35964e-12	4.78 (2.85-8.01)	6.52082e-07	2%, C0035455 b
5	Azithromycin	788.43	Nocturia	7.24886e-24	4.62 (2.51-8.48)	3.51222e-05	new
5	Fluticasone	493.00	Ext asthma w/o stat asth	1.34229e-11	4.47 (2.23-8.93)	0.000384394	new
5	Ciprofloxacin	719.41	Joint pain-shlder	1.00483e-07	4.42 (2.37-8.24)	8.85414e-05	PMID: 20210367, 19455056
5	Hydrocodone	465.9	Acute URI NOS	2.30123e-25	4.01 (2.3-7.01)	4.07214e-05	2%, C0041912 c
5	Esomeprazole	599.0	Urin tract infection NOS	5.25646e-15	3.92 (2.06-7.48)	0.000502367	new
5	Methylprednisolone	472.0	Chronic rhinitis	9.35964e-12	3.85 (2.06-7.2)	0.000400922	new
5	Azelastine	268.9	Vitamin D deficiency NOS	6.94045e-26	3.37 (1.7-6.66)	0.00345628	new
5	Cyclobenzaprine	465.9	Acute URI NOS	2.30123e-25	3.21 (1.7-6.06)	0.00249365	new
5	Fluticasone	723.1	Cervicalgia	1.4195e-08	3.07 (1.68-5.61)	0.00214723	new
5	Azithromycin	472.0	Chronic rhinitis	9.35964e-12	2.99 (1.75-5.09)	0.000721057	new
5	Prednisone	724.5	Backache NOS	7.00469e-07	2.94 (1.63-5.3)	0.00270845	new
5	Fluticasone	465.9	Acute URI NOS	2.30123e-25	2.92 (1.89-4.52)	5.22516e-05	1-4%, C0041912 d
5	Diclofenac	268.9	Vitamin D deficiency NOS	6.94045e-26	2.75 (1.57-4.85)	0.00319409	new
5	Atorvastatin	790.6	Abn blood chemistry NEC	1.77534e-15	2.72 (1.41-5.26)	0.0124009	new
5	Doxycycline	375.15	Tear film insuffic NOS	0.00246065	2.64 (1.21-5.77)	0.0416356	new
5	Hydrocodone	729.5	Pain in limb	8.79496e-09	2.63 (1.43-4.81)	0.00871199	new
5	Amoxicillin	465.9	Acute URI NOS	2.30123e-25	2.41 (1.56-3.71)	0.000836964	new
5	Prednisone	790.29	Other abnormal glucose	2.2004e-08	2.3 (1.25-4.24)	0.0252718	new
5	Azithromycin	599.0	Urin tract infection NOS	5.25646e-15	2.18 (1.33-3.59)	0.00951378	new
5	Prednisone	729.5	Pain in limb	8.79496e-09	2.16 (1.21-3.85)	0.0297922	PMID: 10720533, 27588389
5	Methylprednisolone	465.9	Acute URI NOS	2.30123e-25	2.14 (1.22-3.76)	0.0266707	new
5	Fluticasone	788.41	Urinary frequency	6.76115e-14	2.11 (1.21-3.66)	0.0259841	new
5	Valacyclovir	268.9	Vitamin D deficiency NOS	6.94045e-26	1.95 (1.03-3.72)	0.0866699	new
5	Fluticasone	790.29	Other abnormal glucose	2.2004e-08	1.92 (1.11-3.33)	0.0502724	new
5	Amlodipine	729.5	Pain in limb	8.79496e-09	1.9 (1.01-3.57)	0.0930619	new
5	Acetaminophen	465.9	Acute URI NOS	2.30123e-25	0.55 (0.35-0.85)	0.0248548	new
5	Doxycycline	472.0	Chronic rhinitis	9.35964e-12	0.48 (0.27-0.85)	0.0356446	new
5	Fentanyl	268.9	Vitamin D deficiency NOS	6.94045e-26	0.46 (0.28-0.76)	0.0120279	new
5	Doxycycline	724.5	Backache NOS	7.00469e-07	0.44 (0.25-0.78)	0.0175793	-2%, C0004604 e
10	Tretinoin	692.79	Solar dermatitis NEC	8.88028e-24	67.28 (29.07-155.73)	1.59916e-16	new
10	Tretinoin	709.2	Scar & fibrosis of skin	5.50987e-17	43.79 (19.11-100.36)	6.61383e-14	new
10	Mupirocin	692.79	Solar dermatitis NEC	8.88028e-24	13.96 (7.27-26.81)	2.9874e-11	new
10	Albuterol	493.00	Ext asthma w/o stat asth	2.28203e-21	13.66 (7.35-25.41)	4.08965e-12	new
10	Mupirocin	709.2	Scar & fibrosis of skin	5.50987e-17	12.46 (6.32-24.57)	1.01525e-09	new
10	Zolpidem	780.52	Insomnia NEC	7.99363e-21	10.03 (5.53-18.22)	2.03351e-10	new
10	Alprazolam	780.52	Insomnia NEC	7.99363e-21	7.6 (3.79-15.23)	1.63861e-06	new
10	Azithromycin	465.9	Acute URI NOS	2.91563e-28	7.2 (4.92-10.53)	1.35184e-17	new
10	Homatropine	465.9	Acute URI NOS	2.91563e-28	7.16 (3.73-13.77)	7.27214e-07	new
10	Ciprofloxacin	788.43	Nocturia	2.30911e-24	6.92 (3.41-14.05)	7.02014e-06	new
10	Fluticasone	784.91	Postnasal drip	1.87497e-09	6.27 (3.43-11.44)	5.24841e-07	new
10	Sulfamethoxazole	599.0	Urin tract infection NOS	2.56264e-18	6.06 (3.19-11.5)	3.75051e-06	new
10	Acetaminophen	338.29	Chronic pain NEC	0.000696714	5.5 (2.45-12.33)	0.000524077	new
10	Fluticasone	493.00	Ext asthma w/o stat asth	2.28203e-21	5.19 (2.84-9.49)	7.13663e-06	new
10	Azithromycin	788.43	Nocturia	2.30911e-24	4.9 (2.69-8.92)	1.2611e-05	new
10	Fluticasone	472.0	Chronic rhinitis	1.76214e-12	4.86 (3.02-7.82)	4.39942e-08	2%, C0035455 b
10	Azithromycin	466.0	Acute bronchitis	1.62064e-08	4.75 (2.44-9.22)	0.000113365	new
10	Ciprofloxacin	599.0	Urin tract infection NOS	2.56264e-18	4.69 (2.57-8.57)	2.42616e-05	new
10	Hydrocodone	465.9	Acute URI NOS	2.91563e-28	4.45 (2.66-7.44)	1.79205e-06	2%, C0041912 c
10	Ciprofloxacin	719.41	Joint pain-shlder	2.94585e-08	4.39 (2.45-7.88)	3.09368e-05	PMID: 20210367, 19455056
10	Esomeprazole	599.0	Urin tract infection NOS	2.56264e-18	3.59 (1.94-6.66)	0.000644983	new
10	Fluticasone	465.9	Acute URI NOS	2.91563e-28	3.44 (2.3-5.15)	4.70407e-07	1-4%, C0041912 d
10	Diclofenac	729.5	Pain in limb	3.89044e-11	3.43 (1.84-6.38)	0.00108824	2%, C0030196 f
10	Prednisone	724.5	Backache NOS	3.75515e-10	3.42 (1.96-5.97)	0.000279209	new
10	Methylprednisolone	472.0	Chronic rhinitis	1.76214e-12	3.25 (1.8-5.85)	0.000989748	new
10	Levofloxacin	465.9	Acute URI NOS	2.91563e-28	3.18 (1.79-5.65)	0.000909916	new
10	Esomeprazole	788.41	Urinary frequency	1.68027e-14	3.18 (1.7-5.95)	0.00238649	new
10	Methylprednisolone	724.5	Backache NOS	3.75515e-10	3.08 (1.69-5.61)	0.00208864	new
10	Azithromycin	472.0	Chronic rhinitis	1.76214e-12	3.07 (1.89-4.99)	0.0001514	new
10	Azelastine	268.9	Vitamin D deficiency NOS	1.33931e-28	2.92 (1.49-5.7)	0.00853329	new
10	Cyclobenzaprine	465.9	Acute URI NOS	2.91563e-28	2.91 (1.59-5.33)	0.00364943	new
10	Mometasone	465.9	Acute URI NOS	2.91563e-28	2.86 (1.6-5.1)	0.0028075	4%, C0041912 g
10	Diclofenac	268.9	Vitamin D deficiency NOS	1.33931e-28	2.75 (1.58-4.77)	0.00257415	new
10	Atorvastatin	790.6	Abn blood chemistry NEC	8.27747e-15	2.72 (1.42-5.24)	0.0116015	new
10	Levofloxacin	268.9	Vitamin D deficiency NOS	1.33931e-28	2.68 (1.63-4.42)	0.00118271	new
10	Atorvastatin	465.9	Acute URI NOS	2.91563e-28	2.67 (1.6-4.46)	0.0016766	new
10	Hydrocodone	729.5	Pain in limb	3.89044e-11	2.63 (1.47-4.71)	0.00630661	new
10	Amoxicillin	465.9	Acute URI NOS	2.91563e-28	2.6 (1.72-3.93)	0.000132405	new
10	Prednisone	729.5	Pain in limb	3.89044e-11	2.49 (1.44-4.31)	0.00627535	PMID: 10720533, 27588389
10	Aspirin	599.0	Urin tract infection NOS	2.56264e-18	2.45 (1.35-4.43)	0.0129243	new
10	Fluticasone	723.1	Cervicalgia	1.11181e-07	2.37 (1.33-4.25)	0.0145856	new
10	Doxycycline	375.15	Tear film insuffic NOS	0.0180198	2.37 (1.15-4.88)	0.0494728	new
10	Methylprednisolone	465.9	Acute URI NOS	2.91563e-28	2.31 (1.38-3.87)	0.00773427	new
10	Prednisone	790.29	Other abnormal glucose	8.35086e-09	2.16 (1.18-3.96)	0.0363806	new
10	Acetaminophen	788.1	Dysuria	2.03133e-07	2.06 (1.18-3.6)	0.0331568	new
10	Hydrochlorothiazide	790.29	Other abnormal glucose	8.35086e-09	2.05 (1.11-3.79)	0.0554518	new
10	Amlodipine	472.0	Chronic rhinitis	1.76214e-12	2.01 (1.06-3.8)	0.0713513	new
10	Valacyclovir	268.9	Vitamin D deficiency NOS	1.33931e-28	2.01 (1.08-3.74)	0.0645912	new
10	Doxycycline	366.9	Cataract NOS	4.34899e-10	1.89 (1.09-3.28)	0.0576682	new
10	Aspirin	465.9	Acute URI NOS	2.91563e-28	1.8 (1.05-3.07)	0.0729415	new
10	Simvastatin	268.9	Vitamin D deficiency NOS	1.33931e-28	1.77 (1.03-3.04)	0.0831321	new
10	Acetaminophen	465.9	Acute URI NOS	2.91563e-28	0.62 (0.41-0.93)	0.0503442	new
10	Doxycycline	724.5	Backache NOS	3.75515e-10	0.5 (0.29-0.86)	0.0349168	-2%, C0004604 e
10	Oxycodone	465.9	Acute URI NOS	2.91563e-28	0.49 (0.3-0.82)	0.0208397	new
10	Doxycycline	472.0	Chronic rhinitis	1.76214e-12	0.48 (0.28-0.82)	0.0236055	new
10	Propofol	268.9	Vitamin D deficiency NOS	1.33931e-28	0.37 (0.22-0.62)	0.00152916	new
10	Docusate	268.9	Vitamin D deficiency NOS	1.33931e-28	0.33 (0.19-0.59)	0.00145723	new
a	The associations revealed by the previous studies were annotated by the references. The associations reported in SIDER database (http://sideeffects.embl.de/se/) were shown by the differential frequency (drug - placebo; %) and the corresponding UMLS CUI.
b	http://sideeffects.embl.de/labels/prescription/20140829_50f193ee-1691-486d-9370-a664df63695c/C0035455/
c	http://sideeffects.embl.de/labels/prescription/20140827_cf68f7fe-30a9-4f1a-a3a4-6352dc436bbe/C0041912/
d	http://sideeffects.embl.de/labels/prescription/20140829_50f193ee-1691-486d-9370-a664df63695c/C0041912/
f	http://sideeffects.embl.de/drugs/3032/
g	http://sideeffects.embl.de/labels/prescription/20110428_a06f66a9-ca36-48c6-a00d-4f614b539cdf/C0041912/
e	http://sideeffects.embl.de/labels/prescription/20110203_49f82130-6f8a-412c-b625-e75906e74675/C0004604/
