# Supplementary material for: Lyme Disease Patient Trajectories Learned from Electronic Medical Data for Stratification of Disease Risk and Therapeutic Response
Source: Sci Rep. 2019 Mar 14;9:4460. doi: 10.1038/s41598-019-41128-x (PMC6418311; doi:10.1038/s41598-019-41128-x)
Supplement: Supplementary file 5 — Supplementary Table 4 [file 41598_2019_41128_MOESM5_ESM.xlsx]

## Sheet: Sheet1
Doxycycline-Chronic rhinitis (472.0)
		Before matching				After matching
Type	Covariate	Mean (Treated)	Mean (Control)	Mean (Treat-Control)	SD (Control)	Mean (Treated)	Mean (Control)	Mean (Treat-Control)	SD (Control)
Age (y)	Age	52.4741	49.2103	3.2638	20.1343	52.397	53.0596	-0.662601	19.6436
Sex (%)	Male	0.531722	0.443609	0.088113	0.497184	0.530303	0.542424	-0.0121212	0.498953
Race (%)	African_a	0.0362538	0.0345865	0.00166731	0.182868	0.0363636	0.0363636	0	0.187478
Race (%)	Hispanic	0.021148	0.0075188	0.0136292	0.0864494	0.0212121	0.0121212	0.00909091	0.109593
Race (%)	Other	0.214502	0.218045	-0.0035436	0.413229	0.215152	0.212121	0.0030303	0.409431
Disease (%)	Other nutritional; endocrine; and metabolic disorders	0.205438	0.115789	0.0896486	0.320213	0.20303	0.19697	0.00606061	0.398313
Disease (%)	Other upper respiratory disease	0.148036	0.106767	0.0412693	0.309049	0.145455	0.142424	0.0030303	0.350015
Medication (%)	Amlodipine	0.0543807	0.0315789	0.0228017	0.175008	0.0515152	0.0545455	-0.0030303	0.227436
Medication (%)	Azithromycin	0.0936556	0.0466165	0.047039	0.210975	0.0909091	0.0848485	0.00606061	0.279079
Medication (%)	Fluticasone	0.0785498	0.0466165	0.0319333	0.210975	0.0757576	0.0787879	-0.0030303	0.269817
Medication (%)	Methylprednisolone	0.0483384	0.0180451	0.0302933	0.133215	0.0484848	0.030303	0.0181818	0.17168
Doxycycline-Backache NOS (724.5)
		Before matching				After matching
Type	Covariate	Mean (Treated)	Mean (Control)	Mean (Treat-Control)	SD (Control)	Mean (Treated)	Mean (Control)	Mean (Treat-Control)	SD (Control)
Age (y)	Age	52.2338	48.3446	3.88925	20.5693	52.1641	53.0016	-0.83749	18.1573
Sex (%)	Male	0.532934	0.457413	0.0755209	0.498576	0.539634	0.5	0.0396341	0.500764
Race (%)	African_a	0.0299401	0.0315457	-0.00160562	0.174925	0.0304878	0.027439	0.00304878	0.163608
Race (%)	Hispanic	0.0209581	0.011041	0.00991707	0.104577	0.0213415	0.0213415	0	0.144741
Race (%)	Other	0.206587	0.216088	-0.0095015	0.4119	0.207317	0.22561	-0.0182927	0.418622
Disease (%)	Diseases of white blood cells	0.0508982	0.0126183	0.0382799	0.111708	0.0335366	0.0243902	0.00914634	0.154493
Disease (%)	Headache; including migraine	0.128743	0.0899054	0.0388372	0.286272	0.125	0.121951	0.00304878	0.327729
Disease (%)	Nonspecific chest pain	0.137725	0.0615142	0.0762104	0.240461	0.134146	0.112805	0.0213415	0.316837
Disease (%)	Diverticulosis and diverticulitis	0.0658683	0.0410095	0.0248588	0.198469	0.0609756	0.0487805	0.0121951	0.215738
Disease (%)	Spondylosis; intervertebral disc disorders; other back problems	0.209581	0.141956	0.067625	0.34928	0.204268	0.20122	0.00304878	0.401524
Disease (%)	Abdominal pain	0.164671	0.0709779	0.0936927	0.256991	0.14939	0.125	0.0243902	0.331224
Disease (%)	Anxiety disorders	0.113772	0.0725552	0.0412173	0.25961	0.106707	0.112805	-0.00609756	0.316837
Medication (%)	Methylprednisolone	0.0598802	0.0236593	0.0362209	0.152105	0.054878	0.0396341	0.0152439	0.195396
Medication (%)	Prednisone	0.0628743	0.0268139	0.0360604	0.161667	0.0609756	0.0487805	0.0121951	0.215738
Doxycycline-Tear film insuffic NOS (375.15)
		Before matching				After matching
Type	Covariate	Mean (Treated)	Mean (Control)	Mean (Treat-Control)	SD (Control)	Mean (Treated)	Mean (Control)	Mean (Treat-Control)	SD (Control)
Age (y)	Age	52.491	49.2588	3.23221	20.2832	52.1193	52.6836	-0.564318	19.746
Sex (%)	Male	0.517711	0.44382	0.0738909	0.497183	0.505587	0.536313	-0.0307263	0.499378
Race (%)	African_a	0.0299728	0.0323034	-0.00233062	0.176929	0.0307263	0.0363128	-0.00558659	0.187329
Race (%)	Hispanic	0.0190736	0.0126404	0.00643312	0.111795	0.0195531	0.0139665	0.00558659	0.117516
Race (%)	Other	0.209809	0.219101	-0.00929186	0.413928	0.212291	0.23743	-0.0251397	0.426104
Disease (%)	Disorders of lipid metabolism	0.378747	0.268258	0.110488	0.443364	0.363128	0.315642	0.047486	0.465422
Disease (%)	Other skin disorders	0.318801	0.103933	0.214869	0.305388	0.301676	0.206704	0.0949721	0.405508
Disease (%)	Spondylosis; intervertebral disc disorders; other back problems	0.247956	0.151685	0.096271	0.358968	0.22905	0.215084	0.0139665	0.411456
Disease (%)	Other connective tissue disease	0.27248	0.146067	0.126412	0.353422	0.25419	0.240223	0.0139665	0.427817
Doxycycline-Cataract NOS (366.9)
		Before matching				After matching
Type	Covariate	Mean (Treated)	Mean (Control)	Mean (Treat-Control)	SD (Control)	Mean (Treated)	Mean (Control)	Mean (Treat-Control)	SD (Control)
Age (y)	Age	52.1762	48.7866	3.3896	20.3086	51.985	52.9282	-0.94319	18.5455
Sex (%)	Male	0.523936	0.442149	0.0817874	0.496984	0.518919	0.510811	0.00810811	0.50056
Race (%)	African_a	0.0319149	0.0330579	-0.00114296	0.178911	0.0324324	0.0243243	0.00810811	0.154263
Race (%)	Hispanic	0.018617	0.0123967	0.00622033	0.110724	0.0162162	0.0135135	0.0027027	0.115616
Race (%)	Other	0.202128	0.219008	-0.0168806	0.413859	0.205405	0.235135	-0.0297297	0.424658
Disease (%)	Other ear and sense organ disorders	0.111702	0.0564738	0.0552283	0.230994	0.102703	0.0810811	0.0216216	0.273329
Disease (%)	Other circulatory disease	0.111702	0.0853994	0.0263027	0.279668	0.110811	0.102703	0.00810811	0.303981
Disease (%)	Chronic obstructive pulmonary disease and bronchiectasis	0.0797872	0.0550964	0.0246908	0.228326	0.0810811	0.0756757	0.00540541	0.264837
Disease (%)	Other skin disorders	0.329787	0.103306	0.226481	0.304568	0.318919	0.202703	0.116216	0.402557
Disease (%)	Spondylosis; intervertebral disc disorders; other back problems	0.244681	0.152893	0.0917883	0.360132	0.232432	0.227027	0.00540541	0.419477
Disease (%)	Other bone disease and musculoskeletal deformities	0.0930851	0.0509642	0.0421209	0.220076	0.0864865	0.072973	0.0135135	0.260444
Disease (%)	Residual codes; unclassified	0.292553	0.14876	0.143793	0.356097	0.283784	0.264865	0.0189189	0.441859
Amoxicillin-Acute URI NOS (465.9)
		Before matching				After matching
Type	Covariate	Mean (Treated)	Mean (Control)	Mean (Treat-Control)	SD (Control)	Mean (Treated)	Mean (Control)	Mean (Treat-Control)	SD (Control)
Age (y)	Age	44.4675	52.0984	-7.63086	18.3871	44.4144	43.4209	0.99353	20.5168
Sex (%)	Male	0.448276	0.483254	-0.0349777	0.500019	0.452174	0.443478	0.00869565	0.498969
Race (%)	African_a	0.0689655	0.027512	0.0414536	0.163668	0.0608696	0.0695652	-0.00869565	0.255526
Race (%)	Hispanic	0.0172414	0.0131579	0.00408348	0.114019	0.0173913	0.0347826	-0.0173913	0.184031
Race (%)	Other	0.146552	0.23445	-0.087898	0.423908	0.147826	0.130435	0.0173913	0.338255
Disease (%)	Other and unspecified benign neoplasm	0.0775862	0.106459	-0.0288731	0.308609	0.0782609	0.0434783	0.0347826	0.204824
Disease (%)	Diabetes mellitus without complication	0.0948276	0.0933014	0.00152615	0.291029	0.0956522	0.121739	-0.026087	0.328415
Disease (%)	Disorders of lipid metabolism	0.293103	0.296651	-0.00354727	0.457055	0.286957	0.286957	0	0.454321
Disease (%)	Conditions associated with dizziness or vertigo	0.155172	0.0598086	0.0953638	0.237274	0.156522	0.13913	0.0173913	0.347597
Disease (%)	Other nervous system disorders	0.189655	0.179426	0.0102293	0.383938	0.191304	0.208696	-0.0173913	0.408155
Disease (%)	Cardiac dysrhythmias	0.12931	0.126794	0.00251609	0.332942	0.130435	0.104348	0.026087	0.307049
Disease (%)	Other upper respiratory infections	0.318966	0.0933014	0.225664	0.291029	0.313043	0.286957	0.026087	0.454321
Disease (%)	Chronic obstructive pulmonary disease and bronchiectasis	0.112069	0.0502392	0.0618297	0.218569	0.113043	0.104348	0.00869565	0.307049
Disease (%)	Gastritis and duodenitis	0.0258621	0.027512	-0.00164989	0.163668	0.026087	0.00869565	0.0173913	0.0932505
Disease (%)	Urinary tract infections	0.103448	0.0550239	0.0484244	0.228163	0.104348	0.0956522	0.00869565	0.295401
Disease (%)	Hyperplasia of prostate	0.0603448	0.0645933	-0.00424847	0.245954	0.0608696	0.0521739	0.00869565	0.223351
Disease (%)	Other female genital disorders	0.0517241	0.0406699	0.0110543	0.197642	0.0521739	0.0608696	-0.00869565	0.240137
Disease (%)	Sprains and strains	0.0689655	0.0322967	0.0366689	0.176893	0.0695652	0.0695652	0	0.255526
Disease (%)	Allergic reactions	0.172414	0.0861244	0.0862894	0.280716	0.173913	0.13913	0.0347826	0.347597
Medication (%)	Mometasone	0.0517241	0.0191388	0.0325854	0.137095	0.0521739	0.0521739	0	0.223351
Medication (%)	Aspirin	0.0603448	0.0430622	0.0172826	0.203119	0.0521739	0.0608696	-0.00869565	0.240137
Medication (%)	Acetaminophen	0.163793	0.119617	0.0441759	0.324708	0.156522	0.165217	-0.00869565	0.373002
Medication (%)	Azithromycin	0.12931	0.041866	0.0874443	0.200403	0.121739	0.104348	0.0173913	0.307049
Medication (%)	Fluticasone	0.181034	0.0406699	0.140365	0.197642	0.173913	0.165217	0.00869565	0.373002
Medication (%)	Methylprednisolone	0.0603448	0.0263158	0.034029	0.160169	0.0608696	0.0521739	0.00869565	0.223351
Medication (%)	Oxycodone	0.12069	0.0741627	0.046527	0.262192	0.113043	0.0869565	0.026087	0.283004
Medication (%)	Atorvastatin	0.0775862	0.0299043	0.0476819	0.170425	0.0695652	0.0695652	0	0.255526
